# Supplementary material for: Genomic regions and candidate genes linked with Phytophthora capsici root rot resistance in chile pepper (Capsicum annuum L.)
Source: BMC Plant Biol. 2021 Dec 18;21:601. doi: 10.1186/s12870-021-03387-7 (PMC8684135; doi:10.1186/s12870-021-03387-7)
Supplement: Supplementary file 1 — Additional file 1: Table S1. Analysis of variance for average disease severity ratings for Phytophthora capsici resistance for the New Mexico RIL population. Table S2. Genetic and physical positions of the 1,973 SNP markers used for the construction of genetic linkage map. Table S3. Candidate genes and their potential biological functions for QTL related with P. capsici resistance in chile pepper. [file 12870_2021_3387_MOESM1_ESM.xlsx]

## Sheet: Table S1
Genomic regions and candidate genes linked with Phytophthora capsici root rot resistance in chile pepper (Capsicum annuum L.)
Dennis N. Lozada1,2*, Guillermo Nunez1, Phillip Lujan3, Srijana Dura1, Danise Coon1,2, Derek W. Barchenger4, Soumaila Sanogo5, Paul W. Bosland1,2
1Department of Plant and Environmental Sciences, New Mexico State University, Las Cruces, NM 88003
2Chile Pepper Institute, New Mexico State University, Las Cruces, NM, USA 88003
3Plant Diagnostic Clinic, Extension Plant Sciences, New Mexico State University, Las Cruces, NM 88003
4World Vegetable Center, Shanhua, Tainan, Taiwan 74151
5Department of Entomology, Plant Pathology and Weed Science, New Mexico State University, Las Cruces, NM, USA 88003
*Corresponding author.
Dennis N. Lozada
Department of Plant and Environmental Sciences
New Mexico State University, Las Cruces, NM, USA 88003
dlozada@nmsu.edu
Table S1. Analysis of variance for average disease severity ratings for Phytophthora capsici resistance for the New Mexico RIL population.
Source of variation	DF	Sum of Squares	Mean Square	F-ratio	Prob > F
Genotype	65	1315.33	20.24	19.123	< 0.0001***
DPI	5	261.83	52.37	49.5	< 0.0001***
Rep	1	0.81	0.81	0.77	0.38NS
Block	4	11.05	2.76	2.61	0.03*
Error	716	757.5	1.06
*- Significant at P < 0.05; ***- Significant at P < 0.0001; NS- not significant

## Sheet: Table S2
Genomic regions and candidate genes linked with Phytophthora capsici root rot resistance in chile pepper (Capsicum annuum L.)
Dennis N. Lozada1,2*, Guillermo Nunez1, Phillip Lujan3, Srijana Dura1, Danise Coon1,2, Derek W. Barchenger4, Soumaila Sanogo5, Paul W. Bosland1,2
1Department of Plant and Environmental Sciences, New Mexico State University, Las Cruces, NM 88003
2Chile Pepper Institute, New Mexico State University, Las Cruces, NM, USA 88003
3Plant Diagnostic Clinic, Extension Plant Sciences, New Mexico State University, Las Cruces, NM 88003
4World Vegetable Center, Shanhua, Tainan, Taiwan 74151
5Department of Entomology, Plant Pathology and Weed Science, New Mexico State University, Las Cruces, NM, USA 88003
*Corresponding author.
Dennis N. Lozada
Department of Plant and Environmental Sciences
New Mexico State University, Las Cruces, NM, USA 88003
dlozada@nmsu.edu
Table S2. Genetic and physical positions of the 1,973 SNP markers used for the construction of genetic linkage map.
SNP marker	Chromosome	Linkage group	Genetic position (cM)	Physical position (Mb)
SCM002812.1_15711910	1	1	0	15.7119
SCM002812.1_2806596	1	1	0	2.8066
SCM002812.1_32207840	1	1	0	32.2078
SCM002812.1_60432891	1	1	0	60.4329
SCM002812.1_7551181	1	1	0	7.55118
SCM002812.1_166845232	1	1	0	166.845
SCM002812.1_173605300	1	1	0	173.605
SCM002812.1_174728022	1	1	0	174.728
SCM002812.1_174972973	1	1	0	174.973
SCM002812.1_201267236	1	1	0	201.267
SCM002812.1_217950765	1	1	0	217.951
SCM002812.1_256544669	1	1	0	256.545
SCM002812.1_265372892	1	1	0	265.373
SCM002812.1_299581865	1	1	0	299.582
SCM002812.1_199318067	1	1	0.894043	199.318
SCM002812.1_199318087	1	1	0.894043	199.318
SCM002812.1_199326556	1	1	0.894043	199.327
SCM002812.1_199326586	1	1	0.894043	199.327
SCM002812.1_199330080	1	1	0.894043	199.33
SCM002812.1_199484001	1	1	0.894043	199.484
SCM002812.1_199484397	1	1	0.894043	199.484
SCM002812.1_199632944	1	1	0.894043	199.633
SCM002812.1_200773161	1	1	0.894043	200.773
SCM002812.1_200776355	1	1	0.894043	200.776
SCM002812.1_200776536	1	1	0.894043	200.777
SCM002812.1_201265895	1	1	0.894043	201.266
SCM002812.1_201670912	1	1	0.894043	201.671
SCM002812.1_297924008	1	1	1.09806	297.924
SCM002812.1_298768088	1	1	1.09806	298.768
SCM002812.1_267934801	1	1	1.88059	267.935
SCM002812.1_274753985	1	1	1.88059	274.754
SCM002812.1_200568293	1	1	1.90926	200.568
SCM002812.1_298681620	1	1	2.23416	298.682
SCM002812.1_298681630	1	1	2.23416	298.682
SCM002812.1_298681681	1	1	2.23416	298.682
SCM002812.1_173511173	1	1	2.39764	173.511
SCM002812.1_15156448	1	1	2.56335	15.1564
SCM002812.1_274335764	1	1	3.04324	274.336
SCM002812.1_298950140	1	1	3.45827	298.95
SCM002812.1_156699598	1	1	3.94535	156.7
SCM002812.1_245863749	1	1	4.25945	245.864
SCM002812.1_15284359	1	1	4.30534	15.2844
SCM002812.1_15286719	1	1	4.30534	15.2867
SCM002812.1_1878244	1	1	4.3416	1.87824
SCM002812.1_173129736	1	1	4.8407	173.13
SCM002812.1_173130993	1	1	4.8407	173.131
SCM002812.1_173234323	1	1	4.8407	173.234
SCM002812.1_14220810	1	1	5.15837	14.2208
SCM002812.1_45728158	1	1	5.66933	45.7282
SCM002812.1_13600814	1	1	6.0525	13.6008
SCM002812.1_13600940	1	1	6.0525	13.6009
SCM002812.1_13600947	1	1	6.0525	13.6009
SCM002812.1_177620	1	1	7.01593	0.17762
SCM002812.1_296296482	1	1	7.93196	296.296
SCM002812.1_111910458	1	1	8.06625	111.91
SCM002812.1_111910463	1	1	8.06625	111.91
SCM002812.1_198898	1	1	8.12726	0.198898
SCM002812.1_78783043	1	1	9.31834	78.783
SCM002812.1_111982263	1	1	9.31834	111.982
SCM002812.1_125722932	1	1	9.31834	125.723
SCM002812.1_11249967	1	1	9.78763	11.25
SCM002812.1_11241634	1	1	10.7827	11.2416
SCM002812.1_11605351	1	1	12.0525	11.6054
SCM002812.1_38737639	1	1	13.2264	38.7376
SCM002812.1_38738709	1	1	13.2264	38.7387
SCM002812.1_38798799	1	1	13.2264	38.7988
SCM002812.1_11571490	1	1	13.4295	11.5715
SCM002812.1_66306479	1	1	14.1042	66.3065
SCM002812.1_11605327	1	1	18.2634	11.6053
SCM002812.1_11856191	1	1	20.3384	11.8562
SCM002812.1_11879517	1	1	20.3384	11.8795
SCM002812.1_11879551	1	1	20.3384	11.8796
SCM002812.1_9926196	1	1	22.1995	9.9262
SCM002812.1_46785253	1	1	22.6261	46.7853
SCM002812.1_47507390	1	1	22.6261	47.5074
SCM002812.1_8631631	1	1	24.536	8.63163
SCM002812.1_9189196	1	1	25.9545	9.1892
SCM002812.1_9522633	1	1	25.9545	9.52263
SCM002812.1_45149158	1	1	26.2241	45.1492
SCM002812.1_9520358	1	1	27.1713	9.52036
SCM002812.1_9811253	1	1	29.7549	9.81125
SCM002812.1_9816791	1	1	29.7549	9.81679
SCM002812.1_9816782	1	1	31.1266	9.81678
SCM002812.1_45616568	1	1	31.44	45.6166
SCM002812.1_45616600	1	1	31.44	45.6166
SCM002812.1_45616687	1	1	31.44	45.6167
SCM002812.1_45547320	1	1	32.1962	45.5473
SCM002812.1_45641973	1	1	32.1962	45.642
SCM002812.1_45642979	1	1	32.1962	45.643
SCM002812.1_45734077	1	1	34.5264	45.7341
SCM002812.1_6896545	1	1	37.7046	6.89654
SCM002812.1_6900012	1	1	38.7685	6.90001
SCM002812.1_44682474	1	1	40.2508	44.6825
SCM002812.1_44732753	1	1	40.2508	44.7328
SCM002812.1_44153185	1	1	41.8598	44.1532
SCM002812.1_7599992	1	1	43.4559	7.59999
SCM002812.1_44379302	1	1	44.1029	44.3793
SCM002812.1_5955066	1	1	46.1717	5.95507
SCM002812.1_6086213	1	1	47.2761	6.08621
SCM002812.1_32478916	1	1	48.0285	32.4789
SCM002812.1_32488725	1	1	49.8403	32.4887
SCM002812.1_32490328	1	1	49.8403	32.4903
SCM002812.1_33406355	1	1	49.8403	33.4064
SCM002812.1_34001279	1	1	49.8403	34.0013
SCM002812.1_31582361	1	1	52.6676	31.5824
SCM002812.1_31582389	1	1	52.6676	31.5824
SCM002812.1_24643756	1	1	53.5267	24.6438
SCM002812.1_31521240	1	1	53.5267	31.5212
SCM002812.1_31520969	1	1	55.1858	31.521
SCM002812.1_24328131	1	1	57.5429	24.3281
SCM002812.1_27706646	1	1	60.544	27.7066
SCM002812.1_27781783	1	1	60.544	27.7818
SCM002812.1_27792741	1	1	60.544	27.7927
SCM002812.1_22343805	1	1	61.3573	22.3438
SCM002812.1_27741473	1	1	61.3573	27.7415
SCM002812.1_21953471	1	1	64.5887	21.9535
SCM002812.1_19556608	1	1	65.5826	19.5566
SCM002812.1_19555803	1	1	66.6122	19.5558
SCM002812.1_31008411	1	1	70.7356	31.0084
SCM002812.1_31134693	1	1	71.5105	31.1347
SCM002812.1_29242606	1	1	72.2595	29.2426
SCM002812.1_29242755	1	1	72.2595	29.2428
SCM002812.1_29552519	1	1	73.0764	29.5525
SCM002812.1_29723665	1	1	73.9286	29.7237
SCM002812.1_29723899	1	1	73.9286	29.7239
SCM002812.1_29725924	1	1	73.9286	29.7259
SCM002812.1_29726037	1	1	73.9286	29.726
SCM002812.1_28656433	1	1	75.5917	28.6564
SCM002812.1_28661159	1	1	75.5917	28.6612
SCM002812.1_17406809	1	1	79.5695	17.4068
SCM002812.1_17822045	1	1	79.5695	17.822
SCM002813.1_161747526	2	2	0	161.748
SCM002813.1_100825428	2	2	0	100.825
SCM002813.1_107151064	2	2	0	107.151
SCM002813.1_110792546	2	2	0	110.793
SCM002813.1_132675165	2	2	0	132.675
SCM002813.1_132927938	2	2	0	132.928
SCM002813.1_132928033	2	2	0	132.928
SCM002813.1_100672055	2	2	0.739778	100.672
SCM002813.1_110735884	2	2	1.49298	110.736
SCM002813.1_161406600	2	2	1.54349	161.407
SCM002813.1_95401704	2	2	2.24773	95.4017
SCM002813.1_99387948	2	2	2.24773	99.3879
SCM002813.1_99388430	2	2	2.24773	99.3884
SCM002813.1_99388820	2	2	2.24773	99.3888
SCM002813.1_161747875	2	2	2.77183	161.748
SCM002813.1_161807801	2	2	2.77183	161.808
SCM002813.1_99346197	2	2	2.99761	99.3462
SCM002813.1_161781942	2	2	3.9402	161.782
SCM002813.1_161908670	2	2	3.9402	161.909
SCM002813.1_136875881	2	2	4.12673	136.876
SCM002813.1_136534426	2	2	4.9457	136.534
SCM002813.1_136534503	2	2	4.9457	136.535
SCM002813.1_136534535	2	2	4.9457	136.535
SCM002813.1_136539454	2	2	4.9457	136.539
SCM002813.1_95423692	2	2	5.28537	95.4237
SCM002813.1_162631406	2	2	5.78482	162.631
SCM002813.1_162631417	2	2	5.78482	162.631
SCM002813.1_135301757	2	2	6.54667	135.302
SCM002813.1_162641265	2	2	6.72362	162.641
SCM002813.1_162665997	2	2	6.72362	162.666
SCM002813.1_134484874	2	2	7.30512	134.485
SCM002813.1_162615226	2	2	7.71567	162.615
SCM002813.1_162615593	2	2	7.71567	162.616
SCM002813.1_134478386	2	2	8.22182	134.478
SCM002813.1_135049388	2	2	8.22182	135.049
SCM002813.1_162536618	2	2	8.83304	162.537
SCM002813.1_162563220	2	2	8.83304	162.563
SCM002813.1_162563251	2	2	8.83304	162.563
SCM002813.1_162631154	2	2	8.83304	162.631
SCM002813.1_162764815	2	2	8.83304	162.765
SCM002813.1_135514274	2	2	9.25623	135.514
SCM002813.1_135521350	2	2	9.25623	135.521
SCM002813.1_163484491	2	2	9.95693	163.484
SCM002813.1_163852912	2	2	9.95693	163.853
SCM002813.1_163852950	2	2	9.95693	163.853
SCM002813.1_163892809	2	2	9.95693	163.893
SCM002813.1_163935202	2	2	9.95693	163.935
SCM002813.1_163154020	2	2	11.0591	163.154
SCM002813.1_163179670	2	2	11.0591	163.18
SCM002813.1_163414429	2	2	11.0591	163.414
SCM002813.1_163471215	2	2	11.0591	163.471
SCM002813.1_163484537	2	2	11.0591	163.485
SCM002813.1_163703234	2	2	11.0591	163.703
SCM002813.1_163910984	2	2	11.0591	163.911
SCM002813.1_133610817	2	2	11.0813	133.611
SCM002813.1_163141374	2	2	12.16	163.141
SCM002813.1_132502394	2	2	14.0172	132.502
SCM002813.1_161286646	2	2	14.8497	161.287
SCM002813.1_160641555	2	2	16.7385	160.642
SCM002813.1_160798560	2	2	18.5082	160.799
SCM002813.1_160228434	2	2	21.2428	160.228
SCM002813.1_131405653	2	2	23.1308	131.406
SCM002813.1_131424816	2	2	24.2202	131.425
SCM002813.1_159589724	2	2	24.9371	159.59
SCM002813.1_131419117	2	2	26.2847	131.419
SCM002813.1_131422898	2	2	26.2847	131.423
SCM002813.1_131424815	2	2	26.2847	131.425
SCM002813.1_131505582	2	2	26.2847	131.506
SCM002813.1_131909868	2	2	26.2847	131.91
SCM002813.1_159531922	2	2	26.4016	159.532
SCM002813.1_158428326	2	2	28.3834	158.428
SCM002813.1_158693191	2	2	28.3834	158.693
SCM002813.1_158696974	2	2	28.3834	158.697
SCM002813.1_159418046	2	2	30.0162	159.418
SCM002813.1_159395166	2	2	31.6602	159.395
SCM002813.1_159395219	2	2	31.6602	159.395
SCM002813.1_159395300	2	2	31.6602	159.395
SCM002813.1_158458882	2	2	32.3956	158.459
SCM002813.1_130118428	2	2	32.9722	130.118
SCM002813.1_158453527	2	2	33.2504	158.454
SCM002813.1_128199678	2	2	33.9326	128.2
SCM002813.1_128200025	2	2	33.9326	128.2
SCM002813.1_128262203	2	2	33.9326	128.262
SCM002813.1_130647938	2	2	33.9326	130.648
SCM002813.1_130575738	2	2	34.777	130.576
SCM002813.1_158774286	2	2	35.3982	158.774
SCM002813.1_130607950	2	2	35.6628	130.608
SCM002813.1_127728428	2	2	36.6397	127.728
SCM002813.1_157225798	2	2	40.1746	157.226
SCM002813.1_123245549	2	2	41.2561	123.246
SCM002813.1_157220873	2	2	41.5448	157.221
SCM002813.1_157404242	2	2	42.5619	157.404
SCM002813.1_123108530	2	2	43.108	123.109
SCM002813.1_123111495	2	2	43.108	123.111
SCM002813.1_157654071	2	2	44.156	157.654
SCM002813.1_123259416	2	2	44.167	123.259
SCM002813.1_123308044	2	2	44.167	123.308
SCM002813.1_124961281	2	2	44.167	124.961
SCM002813.1_157655811	2	2	45.0421	157.656
SCM002813.1_126535867	2	2	45.1033	126.536
SCM002813.1_126667630	2	2	45.1033	126.668
SCM002813.1_126381568	2	2	51.2351	126.382
SCM002813.1_126998611	2	2	52.592	126.999
SCM002813.1_156915988	2	2	52.9869	156.916
SCM002813.1_123105450	2	2	53.9912	123.105
SCM002813.1_156274983	2	2	55.9618	156.275
SCM002813.1_156492474	2	2	55.9618	156.492
SCM002813.1_156079623	2	2	59.8464	156.08
SCM002813.1_155846889	2	2	63.6774	155.847
SCM002813.1_154778377	2	2	66.7518	154.778
SCM002813.1_115758858	2	2	67.1819	115.759
SCM002813.1_116094485	2	2	67.1819	116.094
SCM002813.1_116094513	2	2	67.1819	116.095
SCM002813.1_153738984	2	2	67.7246	153.739
SCM002813.1_154776697	2	2	67.7246	154.777
SCM002813.1_153749508	2	2	68.68	153.75
SCM002813.1_111484714	2	2	69.2402	111.485
SCM002813.1_154578227	2	2	69.4854	154.578
SCM002813.1_154733841	2	2	69.4854	154.734
SCM002813.1_112293329	2	2	70.5803	112.293
SCM002813.1_153295274	2	2	71.3162	153.295
SCM002813.1_153693857	2	2	72.5082	153.694
SCM002813.1_107263363	2	2	76.8221	107.263
SCM002813.1_152806316	2	2	77.165	152.806
SCM002813.1_152809706	2	2	77.165	152.81
SCM002813.1_152857055	2	2	77.165	152.857
SCM002813.1_152861004	2	2	77.165	152.861
SCM002813.1_106641021	2	2	77.6244	106.641
SCM002813.1_152309850	2	2	78.1439	152.31
SCM002813.1_152311795	2	2	78.1439	152.312
SCM002813.1_106660525	2	2	78.5717	106.661
SCM002813.1_152105734	2	2	79.8746	152.106
SCM002813.1_103145091	2	2	81.0704	103.145
SCM002813.1_151880164	2	2	82.2491	151.88
SCM002813.1_151605465	2	2	83.8318	151.605
SCM002813.1_151725115	2	2	83.8318	151.725
SCM002813.1_151731225	2	2	83.8318	151.731
SCM002813.1_151732858	2	2	83.8318	151.733
SCM002813.1_100129734	2	2	86.3521	100.13
SCM002813.1_150346874	2	2	87.9164	150.347
SCM002813.1_150511528	2	2	87.9164	150.512
SCM002813.1_148854396	2	2	89.2104	148.854
SCM002813.1_98562816	2	2	89.3283	98.5628
SCM002813.1_100234229	2	2	89.3283	100.234
SCM002813.1_92096534	2	2	91.5715	92.0965
SCM002813.1_149870050	2	2	92.4647	149.87
SCM002813.1_92437585	2	2	92.7535	92.4376
SCM002813.1_87900435	2	2	93.7464	87.9004
SCM002813.1_147250939	2	2	94.4572	147.251
SCM002813.1_87181896	2	2	95.3214	87.1819
SCM002813.1_147987145	2	2	95.8701	147.987
SCM002813.1_147987324	2	2	95.8701	147.987
SCM002813.1_85869111	2	2	98.309	85.8691
SCM002813.1_85873325	2	2	98.309	85.8733
SCM002813.1_145598768	2	2	98.3206	145.599
SCM002813.1_145906536	2	2	100.516	145.907
SCM002813.1_17672400	2	2	101.553	17.6724
SCM002813.1_15480817	2	2	102.291	15.4808
SCM002813.1_15687727	2	2	102.291	15.6877
SCM002813.1_15687737	2	2	102.291	15.6877
SCM002813.1_15697335	2	2	102.291	15.6973
SCM002813.1_16029363	2	2	102.291	16.0294
SCM002813.1_17632322	2	2	102.291	17.6323
SCM002813.1_17739314	2	2	102.291	17.7393
SCM002813.1_18283698	2	2	102.291	18.2837
SCM002813.1_18283754	2	2	102.291	18.2838
SCM002813.1_18335314	2	2	102.291	18.3353
SCM002813.1_19493655	2	2	102.291	19.4937
SCM002813.1_21920350	2	2	102.291	21.9203
SCM002813.1_22970546	2	2	102.291	22.9705
SCM002813.1_57898233	2	2	102.291	57.8982
SCM002813.1_59132237	2	2	102.291	59.1322
SCM002813.1_144001826	2	2	102.411	144.002
SCM002813.1_19110846	2	2	103.028	19.1108
SCM002813.1_144085248	2	2	104.031	144.085
SCM002813.1_144085631	2	2	104.031	144.086
SCM002813.1_18288793	2	2	105.304	18.2888
SCM002813.1_143936467	2	2	105.48	143.936
SCM002813.1_144295937	2	2	105.48	144.296
SCM002813.1_47386331	2	2	106.046	47.3863
SCM002813.1_72361120	2	2	106.789	72.3611
SCM002813.1_143932451	2	2	107.099	143.932
SCM002813.1_73351481	2	2	107.552	73.3515
SCM002813.1_143840276	2	2	109.124	143.84
SCM002813.1_143805465	2	2	110.284	143.805
SCM002813.1_90549535	2	2	111.25	90.5495
SCM002813.1_143488190	2	2	111.434	143.488
SCM002813.1_143805428	2	2	111.434	143.805
SCM002813.1_143638259	2	2	112.604	143.638
SCM002813.1_143850595	2	2	112.604	143.851
SCM002813.1_143045350	2	2	113.822	143.045
SCM002813.1_143084319	2	2	113.822	143.084
SCM002813.1_143101713	2	2	113.822	143.102
SCM002813.1_142882578	2	2	115.129	142.883
SCM002813.1_142882617	2	2	115.129	142.883
SCM002813.1_143080010	2	2	116.341	143.08
SCM002813.1_142581288	2	2	118.587	142.581
SCM002813.1_142698639	2	2	120.085	142.699
SCM002813.1_142535822	2	2	122.577	142.536
SCM002813.1_142408760	2	2	123.853	142.409
SCM002813.1_141935280	2	2	125.842	141.935
SCM002813.1_141400823	2	2	127.703	141.401
SCM002813.1_141401075	2	2	127.703	141.401
SCM002813.1_140559072	2	2	128.953	140.559
SCM002813.1_140684614	2	2	128.953	140.685
SCM002813.1_140698223	2	2	128.953	140.698
SCM002813.1_140812868	2	2	128.953	140.813
SCM002813.1_140825199	2	2	128.953	140.825
SCM002813.1_141043770	2	2	130.474	141.044
SCM002813.1_140824323	2	2	133.279	140.824
SCM002813.1_138981777	2	2	136.638	138.982
SCM002813.1_140116970	2	2	138.338	140.117
SCM002813.1_138264862	2	2	139.689	138.265
SCM002814.1_2287255	3	3	0	2.28726
SCM002814.1_2349516	3	3	0	2.34952
SCM002814.1_26655961	3	3	0	26.656
SCM002814.1_29877701	3	3	0	29.8777
SCM002814.1_29877864	3	3	0	29.8779
SCM002814.1_29930776	3	3	0	29.9308
SCM002814.1_30092130	3	3	0	30.0921
SCM002814.1_30093731	3	3	0	30.0937
SCM002814.1_33731402	3	3	0	33.7314
SCM002814.1_60126439	3	3	0	60.1264
SCM002814.1_184085643	3	3	0	184.086
SCM002814.1_224640562	3	3	0	224.641
SCM002814.1_244708623	3	3	0	244.709
SCM002814.1_248774064	3	3	0	248.774
SCM002814.1_248774176	3	3	0	248.774
SCM002814.1_1536902	3	3	2.85715	1.5369
SCM002814.1_1537350	3	3	2.85715	1.53735
SCM002814.1_55977794	3	3	3.08082	55.9778
SCM002814.1_55985971	3	3	3.08082	55.986
SCM002814.1_247810301	3	3	3.91423	247.81
SCM002814.1_1957784	3	3	3.98288	1.95778
SCM002814.1_1975679	3	3	3.98288	1.97568
SCM002814.1_2774182	3	3	6.25456	2.77418
SCM002814.1_2820357	3	3	6.25456	2.82036
SCM002814.1_2824326	3	3	6.25456	2.82433
SCM002814.1_4108464	3	3	7.47199	4.10846
SCM002814.1_4296835	3	3	7.47199	4.29683
SCM002814.1_4688677	3	3	8.54443	4.68868
SCM002814.1_4732839	3	3	8.54443	4.73284
SCM002814.1_4426678	3	3	11.1839	4.42668
SCM002814.1_4738896	3	3	13.8168	4.7389
SCM002814.1_5140895	3	3	17.2453	5.1409
SCM002814.1_10515776	3	3	19.8435	10.5158
SCM002814.1_11125293	3	3	24.1763	11.1253
SCM002814.1_8522406	3	3	30.2322	8.52241
SCM002814.1_12621973	3	3	36.3298	12.622
SCM002814.1_12383604	3	3	38.1037	12.3836
SCM002814.1_12389874	3	3	38.1037	12.3899
SCM002814.1_12807865	3	3	39.1031	12.8079
SCM002814.1_12731697	3	3	40.0745	12.7317
SCM002814.1_12497569	3	3	41.7676	12.4976
SCM002814.1_12994914	3	3	41.7676	12.9949
SCM002814.1_15041311	3	3	43.3382	15.0413
SCM002814.1_17832271	3	3	43.3382	17.8323
SCM002814.1_15738125	3	3	44.2233	15.7381
SCM002814.1_15957501	3	3	44.2233	15.9575
SCM002814.1_15958245	3	3	44.2233	15.9582
SCM002814.1_17832824	3	3	45.8304	17.8328
SCM002814.1_20424357	3	3	50.8121	20.4244
SCM002814.1_21023809	3	3	56.7067	21.0238
SCM002814.1_21373236	3	3	56.7067	21.3732
SCM002814.1_22032625	3	3	58.786	22.0326
SCM002814.1_21998681	3	3	59.5213	21.9987
SCM002814.1_21998691	3	3	59.5213	21.9987
SCM002814.1_21998736	3	3	59.5213	21.9987
SCM002814.1_21998175	3	3	60.3509	21.9982
SCM002814.1_21439064	3	3	61.1804	21.4391
SCM002814.1_24983791	3	3	66.2929	24.9838
SCM002814.1_25066237	3	3	68.967	25.0662
SCM002814.1_25085278	3	3	70.078	25.0853
SCM002814.1_25509812	3	3	70.078	25.5098
SCM002814.1_25158924	3	3	71.189	25.1589
SCM002814.1_25509538	3	3	71.189	25.5095
SCM002814.1_25014581	3	3	72.3003	25.0146
SCM002814.1_25192514	3	3	74.1811	25.1925
SCM002814.1_26741961	3	3	75.2921	26.742
SCM002814.1_26779847	3	3	75.2921	26.7798
SCM002814.1_26805816	3	3	75.2921	26.8058
SCM002814.1_27010353	3	3	76.4028	27.0104
SCM002814.1_27186302	3	3	77.5136	27.1863
SCM002814.1_28016140	3	3	81.006	28.0161
SCM002814.1_28803776	3	3	84.4478	28.8038
SCM002814.1_30869998	3	3	86.7909	30.87
SCM002814.1_30870040	3	3	87.7784	30.87
SCM002814.1_30871523	3	3	87.7784	30.8715
SCM002814.1_32551397	3	3	90.3753	32.5514
SCM002814.1_32455680	3	3	91.423	32.4557
SCM002814.1_32508111	3	3	91.423	32.5081
SCM002814.1_32537962	3	3	91.423	32.538
SCM002814.1_32538540	3	3	92.4939	32.5385
SCM002814.1_32558050	3	3	92.4939	32.5581
SCM002814.1_33995605	3	3	94.0919	33.9956
SCM002814.1_33998106	3	3	95.356	33.9981
SCM002814.1_33615208	3	3	97.8669	33.6152
SCM002814.1_33550356	3	3	98.7016	33.5504
SCM002814.1_33944457	3	3	98.7016	33.9445
SCM002814.1_33311172	3	3	99.5454	33.3112
SCM002814.1_34626456	3	3	103.123	34.6265
SCM002814.1_34626476	3	3	103.123	34.6265
SCM002814.1_34626511	3	3	103.123	34.6265
SCM002814.1_34267937	3	3	104.13	34.2679
SCM002814.1_34857950	3	3	104.13	34.858
SCM002814.1_34857872	3	3	105.623	34.8579
SCM002814.1_35389791	3	3	107.116	35.3898
SCM002814.1_35144833	3	3	108.888	35.1448
SCM002814.1_38861254	3	3	109.948	38.8613
SCM002814.1_35158921	3	3	111.111	35.1589
SCM002814.1_35167198	3	3	111.111	35.1672
SCM002814.1_35167283	3	3	111.111	35.1673
SCM002814.1_36234996	3	3	111.111	36.235
SCM002814.1_38838858	3	3	111.111	38.8389
SCM002814.1_38923225	3	3	111.111	38.9232
SCM002814.1_38944756	3	3	111.111	38.9448
SCM002814.1_36371609	3	3	112.269	36.3716
SCM002814.1_36376119	3	3	112.269	36.3761
SCM002814.1_39307340	3	3	114.077	39.3073
SCM002814.1_39307383	3	3	114.077	39.3074
SCM002814.1_39482493	3	3	114.077	39.4825
SCM002814.1_40040230	3	3	116.098	40.0402
SCM002814.1_40103064	3	3	116.098	40.1031
SCM002814.1_40039877	3	3	117.203	40.0399
SCM002814.1_40040184	3	3	117.203	40.0402
SCM002814.1_40816322	3	3	118.174	40.8163
SCM002814.1_40830463	3	3	118.174	40.8305
SCM002814.1_40926529	3	3	118.174	40.9265
SCM002814.1_40549737	3	3	119.365	40.5497
SCM002814.1_41825119	3	3	127.515	41.8251
SCM002814.1_46133813	3	3	130.639	46.1338
SCM002814.1_46011247	3	3	131.408	46.0112
SCM002814.1_45498524	3	3	132.143	45.4985
SCM002814.1_45535044	3	3	132.143	45.535
SCM002814.1_46009195	3	3	132.143	46.0092
SCM002814.1_46134166	3	3	132.143	46.1342
SCM002814.1_48054380	3	3	132.143	48.0544
SCM002814.1_49677252	3	3	132.963	49.6773
SCM002814.1_52989471	3	3	136.964	52.9895
SCM002814.1_59831093	3	3	143.009	59.8311
SCM002814.1_79009787	3	3	146.325	79.0098
SCM002814.1_72939744	3	3	147.577	72.9397
SCM002814.1_73009936	3	3	147.577	73.0099
SCM002814.1_73037119	3	3	147.577	73.0371
SCM002814.1_73038298	3	3	147.577	73.0383
SCM002814.1_73048555	3	3	147.577	73.0486
SCM002814.1_73049623	3	3	147.577	73.0496
SCM002814.1_79010117	3	3	147.577	79.0101
SCM002814.1_83427101	3	3	147.577	83.4271
SCM002814.1_66160214	3	3	149.732	66.1602
SCM002814.1_59462791	3	3	151.005	59.4628
SCM002814.1_61311829	3	3	151.005	61.3118
SCM002814.1_62938272	3	3	151.005	62.9383
SCM002814.1_64535414	3	3	151.005	64.5354
SCM002814.1_66160087	3	3	151.005	66.1601
SCM002814.1_66250397	3	3	151.005	66.2504
SCM002814.1_66874090	3	3	151.005	66.8741
SCM002814.1_99766473	3	3	152.239	99.7665
SCM002814.1_165204715	3	3	155.546	165.205
SCM002814.1_196082357	3	3	157.689	196.082
SCM002814.1_195253234	3	3	158.784	195.253
SCM002814.1_196224317	3	3	158.784	196.224
SCM002814.1_216550921	3	3	160.661	216.551
SCM002814.1_216551015	3	3	160.661	216.551
SCM002814.1_216862201	3	3	160.661	216.862
SCM002814.1_216862245	3	3	160.661	216.862
SCM002814.1_217961796	3	3	160.661	217.962
SCM002814.1_218471398	3	3	160.661	218.471
SCM002814.1_218671409	3	3	160.661	218.671
SCM002814.1_218672873	3	3	160.661	218.673
SCM002814.1_218689409	3	3	160.661	218.689
SCM002814.1_219625319	3	3	160.661	219.625
SCM002814.1_219849858	3	3	160.661	219.85
SCM002814.1_221392399	3	3	160.661	221.392
SCM002814.1_221525581	3	3	160.661	221.526
SCM002814.1_223535966	3	3	160.661	223.536
SCM002814.1_223544266	3	3	160.661	223.544
SCM002814.1_223544331	3	3	160.661	223.544
SCM002814.1_218671114	3	3	161.843	218.671
SCM002814.1_218671120	3	3	161.843	218.671
SCM002814.1_218672943	3	3	163.047	218.673
SCM002814.1_221525569	3	3	163.047	221.526
SCM002814.1_227274542	3	3	164.341	227.275
SCM002814.1_226928973	3	3	165.184	226.929
SCM002814.1_227286567	3	3	166.471	227.287
SCM002814.1_229726480	3	3	169.216	229.726
SCM002814.1_230657068	3	3	170.056	230.657
SCM002814.1_230660089	3	3	170.056	230.66
SCM002814.1_230544070	3	3	171.025	230.544
SCM002814.1_230656212	3	3	171.025	230.656
SCM002814.1_230656348	3	3	171.025	230.656
SCM002814.1_230659915	3	3	171.025	230.66
SCM002814.1_230660052	3	3	171.973	230.66
SCM002814.1_231775424	3	3	173.175	231.775
SCM002814.1_232223108	3	3	174.279	232.223
SCM002814.1_232377581	3	3	174.279	232.378
SCM002814.1_233568080	3	3	174.279	233.568
SCM002814.1_233473315	3	3	175.185	233.473
SCM002814.1_233517516	3	3	175.185	233.518
SCM002814.1_233960400	3	3	175.944	233.96
SCM002814.1_233960412	3	3	175.944	233.96
SCM002814.1_233960891	3	3	175.944	233.961
SCM002814.1_233965682	3	3	175.944	233.966
SCM002814.1_235066448	3	3	177.645	235.066
SCM002814.1_235080585	3	3	177.645	235.081
SCM002814.1_235153276	3	3	177.645	235.153
SCM002814.1_235658874	3	3	177.645	235.659
SCM002814.1_235861343	3	3	177.645	235.861
SCM002814.1_235912666	3	3	177.645	235.913
SCM002814.1_235925709	3	3	177.645	235.926
SCM002814.1_235374257	3	3	178.932	235.374
SCM002814.1_260456416	3	3	187.962	260.456
SCM002814.1_260586245	3	3	187.962	260.586
SCM002814.1_261276838	3	3	187.962	261.277
SCM002814.1_261284271	3	3	187.962	261.284
SCM002814.1_260584987	3	3	189.302	260.585
SCM002814.1_260585011	3	3	189.302	260.585
SCM002814.1_260909655	3	3	189.302	260.91
SCM002814.1_261284170	3	3	189.302	261.284
SCM002814.1_260467999	3	3	190.478	260.468
SCM002814.1_257281101	3	3	200.631	257.281
SCM002814.1_257281183	3	3	201.873	257.281
SCM002814.1_257325955	3	3	201.873	257.326
SCM002814.1_257413665	3	3	203.177	257.414
SCM002814.1_255522676	3	3	205.553	255.523
SCM002814.1_240666875	3	3	208.599	240.667
SCM002814.1_240770049	3	3	208.599	240.77
SCM002814.1_240770086	3	3	208.599	240.77
SCM002814.1_239117880	3	3	209.842	239.118
SCM002814.1_239154348	3	3	209.842	239.154
SCM002814.1_239183476	3	3	209.842	239.183
SCM002814.1_239183594	3	3	209.842	239.184
SCM002814.1_240017851	3	3	209.842	240.018
SCM002814.1_240136408	3	3	209.842	240.136
SCM002814.1_255210463	3	3	209.842	255.21
SCM002814.1_255210554	3	3	209.842	255.211
SCM002814.1_240150098	3	3	211.094	240.15
SCM002814.1_255368702	3	3	211.094	255.369
SCM002814.1_255758121	3	3	212.384	255.758
SCM002814.1_241920754	3	3	213.915	241.921
SCM002814.1_243372818	3	3	213.915	243.373
SCM002814.1_243419300	3	3	213.915	243.419
SCM002814.1_255014075	3	3	213.915	255.014
SCM002814.1_253907952	3	3	214.688	253.908
SCM002814.1_241924943	3	3	216.181	241.925
SCM002814.1_242776211	3	3	217.376	242.776
SCM002814.1_253902371	3	3	217.376	253.902
SCM002814.1_253908902	3	3	217.376	253.909
SCM002814.1_253216848	3	3	219.578	253.217
SCM002814.1_243419692	3	3	222.015	243.42
SCM002814.1_241333063	3	3	223.997	241.333
SCM002814.1_241291392	3	3	225.331	241.291
SCM002814.1_241291435	3	3	225.331	241.291
SCM002814.1_241303182	3	3	225.331	241.303
SCM002814.1_241333158	3	3	225.331	241.333
SCM002814.1_241333210	3	3	225.331	241.333
SCM002814.1_241333224	3	3	225.331	241.333
SCM002814.1_241973115	3	3	225.331	241.973
SCM002814.1_243018294	3	3	225.331	243.018
SCM002814.1_243621821	3	3	228.045	243.622
SCM002814.1_252143620	3	3	230.392	252.144
SCM002814.1_252143606	3	3	231.507	252.144
SCM002814.1_244065027	3	3	237.208	244.065
SCM002814.1_244867635	3	3	239.569	244.868
SCM002814.1_244867804	3	3	239.569	244.868
SCM002814.1_251648935	3	3	240.304	251.649
SCM002814.1_245011940	3	3	241.08	245.012
SCM002814.1_245013499	3	3	241.08	245.013
SCM002814.1_251730240	3	3	241.08	251.73
SCM002814.1_251288821	3	3	242.799	251.289
SCM002814.1_251003281	3	3	244.791	251.003
SCM002814.1_247675984	3	3	248.696	247.676
SCM002814.1_245605474	3	3	250.18	245.605
SCM002814.1_245717386	3	3	250.18	245.717
SCM002814.1_247676336	3	3	250.18	247.676
SCM002814.1_247676574	3	3	251.662	247.677
SCM002814.1_246360828	3	3	253.917	246.361
SCM002814.1_246361039	3	3	253.917	246.361
SCM002814.1_250416286	3	3	257.381	250.416
SCM002814.1_250416303	3	3	257.381	250.416
SCM002814.1_250416322	3	3	257.381	250.416
SCM002814.1_249348489	3	3	259.817	249.348
SCM002814.1_249348509	3	3	259.817	249.349
SCM002814.1_249225326	3	3	261.747	249.225
SCM002815.1_8765486	4	4	0	8.76549
SCM002815.1_8768239	4	4	0	8.76824
SCM002815.1_8772438	4	4	0	8.77244
SCM002815.1_8822596	4	4	0	8.8226
SCM002815.1_8822644	4	4	0	8.82264
SCM002815.1_9160707	4	4	0	9.16071
SCM002815.1_11676886	4	4	0	11.6769
SCM002815.1_11677223	4	4	0	11.6772
SCM002815.1_11677377	4	4	0	11.6774
SCM002815.1_11682269	4	4	0	11.6823
SCM002815.1_150292945	4	4	0	150.293
SCM002815.1_207492923	4	4	0	207.493
SCM002815.1_215636196	4	4	0	215.636
SCM002815.1_11092060	4	4	1.01541	11.0921
SCM002815.1_11677395	4	4	1.01541	11.6774
SCM002815.1_11683029	4	4	1.01541	11.683
SCM002815.1_215072531	4	4	2.05196	215.073
SCM002815.1_215072662	4	4	2.05196	215.073
SCM002815.1_215073047	4	4	2.05196	215.073
SCM002815.1_215098195	4	4	2.05196	215.098
SCM002815.1_215101266	4	4	2.05196	215.101
SCM002815.1_215111627	4	4	2.05196	215.112
SCM002815.1_215132320	4	4	2.05196	215.132
SCM002815.1_215288118	4	4	2.05196	215.288
SCM002815.1_215292273	4	4	2.05196	215.292
SCM002815.1_215363366	4	4	2.05196	215.363
SCM002815.1_215363466	4	4	2.05196	215.363
SCM002815.1_11461746	4	4	2.3541	11.4617
SCM002815.1_7740488	4	4	2.85011	7.74049
SCM002815.1_215366829	4	4	3.17461	215.367
SCM002815.1_6798944	4	4	4.56155	6.79894
SCM002815.1_215026698	4	4	5.66854	215.027
SCM002815.1_215027333	4	4	5.66854	215.027
SCM002815.1_5250165	4	4	5.71989	5.25016
SCM002815.1_214967489	4	4	7.18373	214.967
SCM002815.1_5828294	4	4	7.95013	5.82829
SCM002815.1_213462121	4	4	8.24881	213.462
SCM002815.1_213772912	4	4	8.24881	213.773
SCM002815.1_214788824	4	4	9.74179	214.789
SCM002815.1_214573687	4	4	10.6273	214.574
SCM002815.1_214598900	4	4	10.6273	214.599
SCM002815.1_214603324	4	4	10.6273	214.603
SCM002815.1_214603379	4	4	10.6273	214.603
SCM002815.1_214603589	4	4	10.6273	214.604
SCM002815.1_214603627	4	4	10.6273	214.604
SCM002815.1_214604735	4	4	10.6273	214.605
SCM002815.1_214604747	4	4	10.6273	214.605
SCM002815.1_214704503	4	4	10.6273	214.705
SCM002815.1_214719208	4	4	10.6273	214.719
SCM002815.1_214719738	4	4	10.6273	214.72
SCM002815.1_214720152	4	4	10.6273	214.72
SCM002815.1_214720767	4	4	10.6273	214.721
SCM002815.1_214746459	4	4	10.6273	214.746
SCM002815.1_214787538	4	4	10.6273	214.788
SCM002815.1_213462129	4	4	11.5129	213.462
SCM002815.1_14829404	4	4	15.446	14.8294
SCM002815.1_14699875	4	4	17.0417	14.6999
SCM002815.1_13899630	4	4	20.0649	13.8996
SCM002815.1_11063430	4	4	23.146	11.0634
SCM002815.1_11563548	4	4	23.146	11.5635
SCM002815.1_11587451	4	4	23.146	11.5875
SCM002815.1_11640583	4	4	23.146	11.6406
SCM002815.1_11092765	4	4	23.8889	11.0928
SCM002815.1_11094315	4	4	23.8889	11.0943
SCM002815.1_11094994	4	4	23.8889	11.095
SCM002815.1_11498414	4	4	23.8889	11.4984
SCM002815.1_11549425	4	4	23.8889	11.5494
SCM002815.1_11561777	4	4	23.8889	11.5618
SCM002815.1_11565997	4	4	23.8889	11.566
SCM002815.1_11566219	4	4	23.8889	11.5662
SCM002815.1_11581295	4	4	23.8889	11.5813
SCM002815.1_11583648	4	4	23.8889	11.5836
SCM002815.1_11588790	4	4	23.8889	11.5888
SCM002815.1_10912245	4	4	24.6315	10.9122
SCM002815.1_11835116	4	4	25.3669	11.8351
SCM002815.1_10965382	4	4	26.1022	10.9654
SCM002815.1_37844327	4	4	26.8483	37.8443
SCM002815.1_10141461	4	4	27.522	10.1415
SCM002815.1_10141470	4	4	27.522	10.1415
SCM002815.1_10141527	4	4	27.522	10.1415
SCM002815.1_10141545	4	4	27.522	10.1415
SCM002815.1_10141601	4	4	27.522	10.1416
SCM002815.1_10965259	4	4	27.522	10.9653
SCM002815.1_38252550	4	4	28.9605	38.2525
SCM002815.1_6336148	4	4	34.5261	6.33615
SCM002815.1_6091270	4	4	37.6782	6.09127
SCM002815.1_38386879	4	4	37.8932	38.3869
SCM002815.1_5855580	4	4	38.8926	5.85558
SCM002815.1_5250143	4	4	41.2945	5.25014
SCM002815.1_49785333	4	4	45.326	49.7853
SCM002815.1_47349499	4	4	46.6686	47.3495
SCM002815.1_58222601	4	4	49.1035	58.2226
SCM002815.1_53020132	4	4	49.8504	53.0201
SCM002815.1_53020183	4	4	49.8504	53.0202
SCM002815.1_53891541	4	4	49.8504	53.8915
SCM002815.1_56075499	4	4	49.8504	56.0755
SCM002815.1_56075557	4	4	49.8504	56.0756
SCM002815.1_188031786	4	4	50.5905	188.032
SCM002815.1_188038312	4	4	50.5905	188.038
SCM002815.1_189294354	4	4	50.5905	189.294
SCM002815.1_194304052	4	4	50.5905	194.304
SCM002815.1_194304085	4	4	50.5905	194.304
SCM002815.1_194722675	4	4	50.5905	194.723
SCM002815.1_194722714	4	4	50.5905	194.723
SCM002815.1_194722733	4	4	50.5905	194.723
SCM002815.1_194722891	4	4	50.5905	194.723
SCM002815.1_75026417	4	4	51.3258	75.0264
SCM002815.1_87594530	4	4	51.3258	87.5945
SCM002815.1_92623806	4	4	51.3258	92.6238
SCM002815.1_92634377	4	4	51.3258	92.6344
SCM002815.1_63848196	4	4	53.6001	63.8482
SCM002815.1_65893003	4	4	55.0931	65.893
SCM002815.1_65893215	4	4	55.0931	65.8932
SCM002815.1_195652093	4	4	55.0931	195.652
SCM002815.1_65893133	4	4	55.8285	65.8931
SCM002815.1_68872364	4	4	55.8285	68.8724
SCM002815.1_71069115	4	4	55.8285	71.0691
SCM002815.1_71089746	4	4	55.8285	71.0897
SCM002815.1_71095051	4	4	55.8285	71.0951
SCM002815.1_71102286	4	4	55.8285	71.1023
SCM002815.1_71594821	4	4	55.8285	71.5948
SCM002815.1_72065936	4	4	55.8285	72.0659
SCM002815.1_72065995	4	4	55.8285	72.066
SCM002815.1_72066275	4	4	55.8285	72.0663
SCM002815.1_72070019	4	4	55.8285	72.07
SCM002815.1_72613194	4	4	55.8285	72.6132
SCM002815.1_188032010	4	4	55.8285	188.032
SCM002815.1_197188821	4	4	57.3215	197.189
SCM002815.1_197190676	4	4	57.3215	197.191
SCM002815.1_200016367	4	4	61.2357	200.016
SCM002815.1_204844562	4	4	64.2412	204.845
SCM002815.1_201839104	4	4	65.6597	201.839
SCM002815.1_205014521	4	4	66.9547	205.015
SCM002815.1_202411194	4	4	69.0288	202.411
SCM002815.1_204586820	4	4	71.8919	204.587
SCM002815.1_204586855	4	4	71.8919	204.587
SCM002815.1_206422595	4	4	79.3727	206.423
SCM002815.1_205667590	4	4	82.4979	205.668
SCM002815.1_206081642	4	4	82.4979	206.082
SCM002815.1_206081798	4	4	82.4979	206.082
SCM002815.1_208056361	4	4	91.1676	208.056
SCM002815.1_208152913	4	4	91.9282	208.153
SCM002815.1_211628817	4	4	94.2025	211.629
SCM002815.1_211628833	4	4	94.2025	211.629
SCM002815.1_211628852	4	4	94.2025	211.629
SCM002815.1_211633070	4	4	94.2025	211.633
SCM002815.1_211633202	4	4	94.2025	211.633
SCM002815.1_211633753	4	4	94.2025	211.634
SCM002816.1_1642372	5	5	0	1.64237
SCM002816.1_32080691	5	5	0	32.0807
SCM002816.1_176121470	5	5	0	176.121
SCM002816.1_180042323	5	5	0	180.042
SCM002816.1_214770827	5	5	0	214.771
SCM002816.1_214777697	5	5	0	214.778
SCM002816.1_214778184	5	5	0	214.778
SCM002816.1_214795865	5	5	0	214.796
SCM002816.1_215813047	5	5	0	215.813
SCM002816.1_215928024	5	5	0	215.928
SCM002816.1_176038522	5	5	3.49405	176.039
SCM002816.1_31404724	5	5	4.34159	31.4047
SCM002816.1_1642413	5	5	4.68545	1.64241
SCM002816.1_216683505	5	5	7.08471	216.684
SCM002816.1_216685941	5	5	7.08471	216.686
SCM002816.1_1595342	5	5	7.88822	1.59534
SCM002816.1_657783	5	5	8.73774	0.657783
SCM002816.1_657794	5	5	8.73774	0.657794
SCM002816.1_217164804	5	5	8.98568	217.165
SCM002816.1_217166481	5	5	8.98568	217.166
SCM002816.1_217171586	5	5	8.98568	217.172
SCM002816.1_217171620	5	5	8.98568	217.172
SCM002816.1_217171715	5	5	8.98568	217.172
SCM002816.1_217171722	5	5	8.98568	217.172
SCM002816.1_217192434	5	5	8.98568	217.192
SCM002816.1_217138576	5	5	10.0966	217.139
SCM002816.1_317381	5	5	11.4117	0.317381
SCM002816.1_2857798	5	5	15.6961	2.8578
SCM002816.1_1939690	5	5	19.6103	1.93969
SCM002816.1_207398266	5	5	20.5887	207.398
SCM002816.1_207398752	5	5	20.5887	207.399
SCM002816.1_207398770	5	5	20.5887	207.399
SCM002816.1_207626599	5	5	20.5887	207.627
SCM002816.1_1708587	5	5	22.7706	1.70859
SCM002816.1_1748792	5	5	22.7706	1.74879
SCM002816.1_207938753	5	5	23.5771	207.939
SCM002816.1_1897982	5	5	25.2186	1.89798
SCM002816.1_202355933	5	5	31.1444	202.356
SCM002816.1_202116160	5	5	34.082	202.116
SCM002816.1_204461517	5	5	37.2996	204.462
SCM002816.1_194328838	5	5	50.9498	194.329
SCM002816.1_196366659	5	5	51.6949	196.367
SCM002816.1_197287273	5	5	54.214	197.287
SCM002816.1_197380768	5	5	54.214	197.381
SCM002816.1_198782242	5	5	56.1339	198.782
SCM002816.1_162816782	5	5	66.2925	162.817
SCM002816.1_164042295	5	5	67.0279	164.042
SCM002816.1_163888212	5	5	67.7632	163.888
SCM002816.1_163888265	5	5	67.7632	163.888
SCM002816.1_35126766	5	5	74.3551	35.1268
SCM002816.1_35166337	5	5	74.3551	35.1663
SCM002816.1_35166547	5	5	74.3551	35.1665
SCM002816.1_36636316	5	5	74.3551	36.6363
SCM002816.1_95081156	5	5	74.3551	95.0812
SCM002816.1_58172205	5	5	75.109	58.1722
SCM002816.1_73374618	5	5	75.109	73.3746
SCM002816.1_76159757	5	5	75.109	76.1598
SCM002816.1_90503817	5	5	75.109	90.5038
SCM002816.1_103243415	5	5	75.109	103.243
SCM002816.1_106688679	5	5	75.109	106.689
SCM002816.1_106699191	5	5	75.109	106.699
SCM002816.1_123257417	5	5	75.109	123.257
SCM002816.1_123765877	5	5	75.109	123.766
SCM002816.1_135964290	5	5	75.109	135.964
SCM002816.1_141153442	5	5	75.109	141.153
SCM002816.1_34981103	5	5	81.2004	34.9811
SCM002817.1_446072	6	6	0	0.446072
SCM002817.1_6343284	6	6	0	6.34328
SCM002817.1_12214459	6	6	0	12.2145
SCM002817.1_12215602	6	6	0	12.2156
SCM002817.1_201145324	6	6	0	201.145
SCM002817.1_216909865	6	6	0	216.91
SCM002817.1_218043994	6	6	0	218.044
SCM002817.1_12345080	6	6	0.7432	12.3451
SCM002817.1_217166524	6	6	1.17404	217.167
SCM002817.1_217859120	6	6	1.17404	217.859
SCM002817.1_217859135	6	6	1.17404	217.859
SCM002817.1_217860714	6	6	1.17404	217.861
SCM002817.1_11874765	6	6	1.49758	11.8748
SCM002817.1_11874807	6	6	1.49758	11.8748
SCM002817.1_11874818	6	6	1.49758	11.8748
SCM002817.1_6261822	6	6	2.17723	6.26182
SCM002817.1_6284882	6	6	2.17723	6.28488
SCM002817.1_218018945	6	6	2.28722	218.019
SCM002817.1_218012453	6	6	3.41303	218.012
SCM002817.1_218093587	6	6	3.41303	218.094
SCM002817.1_218094287	6	6	3.41303	218.094
SCM002817.1_218112341	6	6	3.41303	218.112
SCM002817.1_218212966	6	6	3.41303	218.213
SCM002817.1_218212985	6	6	3.41303	218.213
SCM002817.1_218213244	6	6	3.41303	218.213
SCM002817.1_218213259	6	6	3.41303	218.213
SCM002817.1_218213283	6	6	3.41303	218.213
SCM002817.1_179032384	6	6	3.91423	179.032
SCM002817.1_179032429	6	6	3.91423	179.032
SCM002817.1_218691615	6	6	4.55274	218.692
SCM002817.1_170559583	6	6	4.64957	170.56
SCM002817.1_177598194	6	6	4.64957	177.598
SCM002817.1_178961336	6	6	4.64957	178.961
SCM002817.1_178961789	6	6	4.64957	178.962
SCM002817.1_192031703	6	6	4.64957	192.032
SCM002817.1_192031938	6	6	4.64957	192.032
SCM002817.1_192180161	6	6	4.64957	192.18
SCM002817.1_193676568	6	6	4.64957	193.677
SCM002817.1_196003011	6	6	4.64957	196.003
SCM002817.1_198594886	6	6	4.64957	198.595
SCM002817.1_196002756	6	6	5.41865	196.003
SCM002817.1_5551070	6	6	5.69825	5.55107
SCM002817.1_216619632	6	6	8.05709	216.62
SCM002817.1_218334558	6	6	8.05709	218.335
SCM002817.1_143614350	6	6	8.53653	143.614
SCM002817.1_218346611	6	6	10.7166	218.347
SCM002817.1_5074962	6	6	11.0512	5.07496
SCM002817.1_64764707	6	6	11.6628	64.7647
SCM002817.1_64768853	6	6	11.6628	64.7689
SCM002817.1_66293391	6	6	11.6628	66.2934
SCM002817.1_72990499	6	6	11.6628	72.9905
SCM002817.1_73127178	6	6	11.6628	73.1272
SCM002817.1_73127185	6	6	11.6628	73.1272
SCM002817.1_76830834	6	6	11.6628	76.8308
SCM002817.1_76849845	6	6	11.6628	76.8498
SCM002817.1_78958397	6	6	11.6628	78.9584
SCM002817.1_82368547	6	6	11.6628	82.3685
SCM002817.1_82368805	6	6	11.6628	82.3688
SCM002817.1_84008552	6	6	11.6628	84.0086
SCM002817.1_84179500	6	6	11.6628	84.1795
SCM002817.1_84243380	6	6	11.6628	84.2434
SCM002817.1_58081348	6	6	12.4615	58.0813
SCM002817.1_63704410	6	6	12.4615	63.7044
SCM002817.1_218346912	6	6	12.4963	218.347
SCM002817.1_58277049	6	6	13.2215	58.277
SCM002817.1_60003772	6	6	13.2215	60.0038
SCM002817.1_60166731	6	6	13.2215	60.1667
SCM002817.1_60273716	6	6	13.2215	60.2737
SCM002817.1_60273899	6	6	13.2215	60.2739
SCM002817.1_60276915	6	6	13.2215	60.2769
SCM002817.1_63703782	6	6	13.2215	63.7038
SCM002817.1_63704430	6	6	13.2215	63.7044
SCM002817.1_49448384	6	6	14.7144	49.4484
SCM002817.1_49448423	6	6	14.7144	49.4484
SCM002817.1_49926940	6	6	14.7144	49.9269
SCM002817.1_4293261	6	6	16.0205	4.29326
SCM002817.1_216518057	6	6	16.4106	216.518
SCM002817.1_44933331	6	6	17.1171	44.9333
SCM002817.1_45753217	6	6	17.1171	45.7532
SCM002817.1_48577574	6	6	17.1171	48.5776
SCM002817.1_48577652	6	6	17.1171	48.5777
SCM002817.1_41342080	6	6	19.3424	41.3421
SCM002817.1_41342346	6	6	20.8606	41.3423
SCM002817.1_3549352	6	6	22.1325	3.54935
SCM002817.1_216277907	6	6	22.2822	216.278
SCM002817.1_39342022	6	6	22.9952	39.342
SCM002817.1_39937830	6	6	22.9952	39.9378
SCM002817.1_40074262	6	6	22.9952	40.0743
SCM002817.1_40299412	6	6	22.9952	40.2994
SCM002817.1_40299432	6	6	22.9952	40.2994
SCM002817.1_40860777	6	6	22.9952	40.8608
SCM002817.1_38633314	6	6	23.8708	38.6333
SCM002817.1_38633545	6	6	23.8708	38.6335
SCM002817.1_2623921	6	6	24.7614	2.62392
SCM002817.1_36203507	6	6	27.1982	36.2035
SCM002817.1_36228194	6	6	27.1982	36.2282
SCM002817.1_36082821	6	6	28.2646	36.0828
SCM002817.1_37760224	6	6	29.3245	37.7602
SCM002817.1_263382	6	6	33.1842	0.263382
SCM002817.1_32655843	6	6	34.1365	32.6558
SCM002817.1_377623	6	6	35.1838	0.377623
SCM002817.1_313922	6	6	38.4845	0.313922
SCM002817.1_373541	6	6	38.4845	0.373541
SCM002817.1_579610	6	6	38.4845	0.57961
SCM002817.1_677702	6	6	38.4845	0.677702
SCM002817.1_33089443	6	6	39.6608	33.0894
SCM002817.1_1561519	6	6	41.799	1.56152
SCM002817.1_1713611	6	6	43.0225	1.71361
SCM002817.1_1567163	6	6	44.1872	1.56716
SCM002817.1_1564394	6	6	45.9583	1.56439
SCM002817.1_31720672	6	6	46.5364	31.7207
SCM002817.1_31017291	6	6	47.6531	31.0173
SCM002817.1_29809483	6	6	51.0762	29.8095
SCM002817.1_20964547	6	6	53.7538	20.9645
SCM002817.1_22171147	6	6	55.8465	22.1711
SCM002817.1_22171036	6	6	57.0279	22.171
SCM002817.1_22096969	6	6	59.0023	22.097
SCM002817.1_22337043	6	6	59.8424	22.337
SCM002817.1_22374372	6	6	64.9613	22.3744
SCM002817.1_27869820	6	6	74.8117	27.8698
SCM002817.1_20694779	6	6	78.2883	20.6948
SCM002818.1_1822426	7	7	0	1.82243
SCM002818.1_1826651	7	7	0	1.82665
SCM002818.1_8421491	7	7	0	8.42149
SCM002818.1_13757907	7	7	0	13.7579
SCM002818.1_39947956	7	7	0	39.948
SCM002818.1_81222549	7	7	0	81.2225
SCM002818.1_92470736	7	7	0	92.4707
SCM002818.1_167389982	7	7	0	167.39
SCM002818.1_199343440	7	7	0	199.343
SCM002818.1_201236502	7	7	0	201.237
SCM002818.1_205210040	7	7	0	205.21
SCM002818.1_220428204	7	7	0	220.428
SCM002818.1_13962119	7	7	0.735347	13.9621
SCM002818.1_219726834	7	7	0.992167	219.727
SCM002818.1_5644884	7	7	1.22631	5.64488
SCM002818.1_200412457	7	7	1.88059	200.412
SCM002818.1_209475341	7	7	1.92012	209.475
SCM002818.1_209699455	7	7	1.92012	209.699
SCM002818.1_209699559	7	7	1.92012	209.7
SCM002818.1_8282882	7	7	2.41191	8.28288
SCM002818.1_218938284	7	7	2.67934	218.938
SCM002818.1_218938292	7	7	2.67934	218.938
SCM002818.1_209706111	7	7	3.05204	209.706
SCM002818.1_209706120	7	7	3.05204	209.706
SCM002818.1_198248974	7	7	3.49405	198.249
SCM002818.1_208657946	7	7	4.18382	208.658
SCM002818.1_208658022	7	7	4.18382	208.658
SCM002818.1_208987998	7	7	4.18382	208.988
SCM002818.1_218596283	7	7	4.27313	218.596
SCM002818.1_83550839	7	7	5.01812	83.5508
SCM002818.1_208018050	7	7	5.32452	208.018
SCM002818.1_208018117	7	7	5.32452	208.018
SCM002818.1_207977936	7	7	7.23543	207.978
SCM002818.1_10993968	7	7	7.45397	10.994
SCM002818.1_140246736	7	7	8.58984	140.247
SCM002818.1_208777183	7	7	9.11601	208.777
SCM002818.1_208777347	7	7	9.11601	208.777
SCM002818.1_209303974	7	7	9.11601	209.304
SCM002818.1_209425925	7	7	9.11601	209.426
SCM002818.1_10400222	7	7	9.39751	10.4002
SCM002818.1_148802971	7	7	9.85099	148.803
SCM002818.1_151215125	7	7	9.85099	151.215
SCM002818.1_162744963	7	7	9.85099	162.745
SCM002818.1_209439860	7	7	10.2273	209.44
SCM002818.1_97997536	7	7	11.8728	97.9975
SCM002818.1_97173784	7	7	12.6165	97.1738
SCM002818.1_97174188	7	7	12.6165	97.1742
SCM002818.1_97178511	7	7	12.6165	97.1785
SCM002818.1_97179527	7	7	12.6165	97.1795
SCM002818.1_112951510	7	7	12.6165	112.952
SCM002818.1_113329721	7	7	12.6165	113.33
SCM002818.1_114484422	7	7	12.6165	114.484
SCM002818.1_49397980	7	7	13.4223	49.398
SCM002818.1_162603068	7	7	13.4223	162.603
SCM002819.1_124752621	8	8	0	124.753
SCM002819.1_124753557	8	8	0	124.754
SCM002819.1_145865867	8	8	0	145.866
SCM002819.1_145865975	8	8	0	145.866
SCM002819.1_152179304	8	8	0	152.179
SCM002819.1_151351730	8	8	0.750036	151.352
SCM002819.1_150619108	8	8	1.82072	150.619
SCM002819.1_124563844	8	8	2.6743	124.564
SCM002819.1_146307440	8	8	3.71986	146.307
SCM002819.1_150619785	8	8	4.65717	150.62
SCM002819.1_150728867	8	8	5.86206	150.729
SCM002819.1_150736042	8	8	5.86206	150.736
SCM002819.1_150738109	8	8	5.86206	150.738
SCM002819.1_150739231	8	8	5.86206	150.739
SCM002819.1_150739517	8	8	5.86206	150.74
SCM002819.1_150739716	8	8	5.86206	150.74
SCM002819.1_150739806	8	8	5.86206	150.74
SCM002819.1_151678391	8	8	5.86206	151.678
SCM002819.1_152597644	8	8	5.86206	152.598
SCM002819.1_152792034	8	8	5.86206	152.792
SCM002819.1_152809525	8	8	5.86206	152.81
SCM002819.1_152811566	8	8	5.86206	152.812
SCM002819.1_152971065	8	8	5.86206	152.971
SCM002819.1_153254755	8	8	5.86206	153.255
SCM002819.1_144781261	8	8	6.35254	144.781
SCM002819.1_144781729	8	8	6.35254	144.782
SCM002819.1_153254678	8	8	6.85966	153.255
SCM002819.1_144795658	8	8	7.53975	144.796
SCM002819.1_151581159	8	8	8.33734	151.581
SCM002819.1_151590542	8	8	8.33734	151.591
SCM002819.1_152558754	8	8	9.0883	152.559
SCM002819.1_143657632	8	8	10.3276	143.658
SCM002819.1_151872443	8	8	11.3627	151.872
SCM002819.1_144157503	8	8	11.6385	144.158
SCM002819.1_144159995	8	8	11.6385	144.16
SCM002819.1_151873082	8	8	12.098	151.873
SCM002819.1_152247637	8	8	12.098	152.248
SCM002819.1_152569498	8	8	12.098	152.569
SCM002819.1_150948290	8	8	12.8334	150.948
SCM002819.1_150950472	8	8	12.8334	150.95
SCM002819.1_150951772	8	8	12.8334	150.952
SCM002819.1_150952058	8	8	12.8334	150.952
SCM002819.1_151771506	8	8	12.8334	151.772
SCM002819.1_152930329	8	8	12.8334	152.93
SCM002819.1_152937277	8	8	12.8334	152.937
SCM002819.1_144366822	8	8	12.9741	144.367
SCM002819.1_152785822	8	8	13.5687	152.786
SCM002819.1_143781437	8	8	14.06	143.781
SCM002819.1_150631891	8	8	14.3041	150.632
SCM002819.1_150667858	8	8	14.3041	150.668
SCM002819.1_143780801	8	8	15.002	143.781
SCM002819.1_150379580	8	8	15.0394	150.38
SCM002819.1_150619027	8	8	15.0394	150.619
SCM002819.1_150619351	8	8	15.0394	150.619
SCM002819.1_150619768	8	8	15.0394	150.62
SCM002819.1_150623332	8	8	15.0394	150.623
SCM002819.1_150659245	8	8	15.0394	150.659
SCM002819.1_150667475	8	8	15.0394	150.667
SCM002819.1_150326621	8	8	15.7748	150.327
SCM002819.1_150587659	8	8	15.7748	150.588
SCM002819.1_143781139	8	8	16.4949	143.781
SCM002819.1_149057891	8	8	18.0547	149.058
SCM002819.1_149057915	8	8	18.0547	149.058
SCM002819.1_149057977	8	8	18.0547	149.058
SCM002819.1_149057988	8	8	18.0547	149.058
SCM002819.1_149649976	8	8	18.7953	149.65
SCM002819.1_149650493	8	8	18.7953	149.65
SCM002819.1_149650498	8	8	18.7953	149.65
SCM002819.1_149653930	8	8	18.7953	149.654
SCM002819.1_149670146	8	8	18.7953	149.67
SCM002819.1_149671159	8	8	18.7953	149.671
SCM002819.1_149675374	8	8	18.7953	149.675
SCM002819.1_144834960	8	8	19.056	144.835
SCM002819.1_149693620	8	8	20.2883	149.694
SCM002819.1_148985660	8	8	21.7812	148.986
SCM002819.1_142984816	8	8	22.4864	142.985
SCM002819.1_143171412	8	8	22.4864	143.171
SCM002819.1_142652878	8	8	23.8645	142.653
SCM002819.1_143574272	8	8	23.8645	143.574
SCM002819.1_150111389	8	8	23.9718	150.111
SCM002819.1_143299477	8	8	25.9609	143.299
SCM002819.1_141703660	8	8	27.8907	141.704
SCM002819.1_141782932	8	8	27.8907	141.783
SCM002819.1_141545684	8	8	29.0546	141.546
SCM002819.1_147237854	8	8	31.6326	147.238
SCM002819.1_140734968	8	8	32.2178	140.735
SCM002819.1_139995537	8	8	33.6944	139.996
SCM002819.1_139205795	8	8	36.5946	139.206
SCM002819.1_140056256	8	8	41.0262	140.056
SCM002819.1_140020832	8	8	42.2835	140.021
SCM002819.1_140047114	8	8	42.2835	140.047
SCM002819.1_140096658	8	8	42.2835	140.097
SCM002819.1_140021492	8	8	43.6005	140.021
SCM002819.1_140021544	8	8	44.8983	140.022
SCM002819.1_139821930	8	8	46.0986	139.822
SCM002819.1_139897060	8	8	46.0986	139.897
SCM002819.1_140060058	8	8	46.0986	140.06
SCM002819.1_139133183	8	8	47.3874	139.133
SCM002819.1_139133215	8	8	47.3874	139.133
SCM002819.1_139133231	8	8	47.3874	139.133
SCM002819.1_141079211	8	8	49.0879	141.079
SCM002819.1_141088169	8	8	50.2075	141.088
SCM002819.1_139090303	8	8	53.3575	139.09
SCM002819.1_139588163	8	8	54.6409	139.588
SCM002819.1_138443058	8	8	55.9361	138.443
SCM002819.1_138701048	8	8	57.8015	138.701
SCM002819.1_138315451	8	8	59.6569	138.315
SCM002819.1_137462125	8	8	61.7921	137.462
SCM002819.1_137646879	8	8	61.7921	137.647
SCM002819.1_137647414	8	8	61.7921	137.647
SCM002819.1_137928388	8	8	61.7921	137.928
SCM002819.1_137928407	8	8	61.7921	137.928
SCM002819.1_137938401	8	8	61.7921	137.938
SCM002819.1_137580010	8	8	63.3406	137.58
SCM002819.1_137626824	8	8	63.3406	137.627
SCM002819.1_136842731	8	8	65.512	136.843
SCM002819.1_136845916	8	8	65.512	136.846
SCM002819.1_136847133	8	8	66.8883	136.847
SCM002819.1_134876528	8	8	70.9524	134.877
SCM002819.1_135007069	8	8	70.9524	135.007
SCM002819.1_134309111	8	8	73.2888	134.309
SCM002819.1_134309549	8	8	73.2888	134.31
SCM002819.1_134309728	8	8	73.2888	134.31
SCM002819.1_134003594	8	8	75.6252	134.004
SCM002819.1_134014515	8	8	76.3605	134.015
SCM002819.1_132895568	8	8	77.5453	132.896
SCM002819.1_132907112	8	8	77.5453	132.907
SCM002819.1_132909312	8	8	77.5453	132.909
SCM002819.1_133477083	8	8	77.5453	133.477
SCM002819.1_133637586	8	8	77.5453	133.638
SCM002819.1_133776348	8	8	77.5453	133.776
SCM002819.1_133776432	8	8	77.5453	133.776
SCM002819.1_133776906	8	8	77.5453	133.777
SCM002819.1_133538774	8	8	78.7301	133.539
SCM002819.1_132906736	8	8	79.4899	132.907
SCM002819.1_133455151	8	8	80.2496	133.455
SCM002819.1_133455156	8	8	80.2496	133.455
SCM002819.1_133521204	8	8	80.985	133.521
SCM002819.1_133521351	8	8	80.985	133.521
SCM002819.1_132540512	8	8	82.9253	132.541
SCM002819.1_132653758	8	8	82.9253	132.654
SCM002819.1_132722504	8	8	82.9253	132.723
SCM002819.1_131348346	8	8	84.7463	131.348
SCM002819.1_131348437	8	8	84.7463	131.348
SCM002819.1_131399201	8	8	84.7463	131.399
SCM002819.1_131399438	8	8	84.7463	131.399
SCM002819.1_131400784	8	8	84.7463	131.401
SCM002819.1_131400850	8	8	84.7463	131.401
SCM002819.1_131401007	8	8	84.7463	131.401
SCM002819.1_131641550	8	8	84.7463	131.642
SCM002819.1_131856462	8	8	84.7463	131.856
SCM002819.1_132058507	8	8	85.4816	132.059
SCM002819.1_132269815	8	8	85.4816	132.27
SCM002819.1_132271630	8	8	85.4816	132.272
SCM002819.1_132181673	8	8	86.217	132.182
SCM002819.1_132203607	8	8	86.217	132.204
SCM002819.1_132270509	8	8	86.217	132.271
SCM002819.1_132258372	8	8	86.9523	132.258
SCM002819.1_132272287	8	8	86.9523	132.272
SCM002819.1_132595221	8	8	88.4453	132.595
SCM002819.1_132722259	8	8	88.4453	132.722
SCM002819.1_132030054	8	8	89.9383	132.03
SCM002819.1_130320353	8	8	93.0191	130.32
SCM002819.1_129837626	8	8	95.095	129.838
SCM002819.1_129839094	8	8	96.0183	129.839
SCM002819.1_129739209	8	8	96.7537	129.739
SCM002819.1_129204746	8	8	100.736	129.205
SCM002819.1_129204760	8	8	100.736	129.205
SCM002819.1_129215575	8	8	101.592	129.216
SCM002819.1_126895727	8	8	104.039	126.896
SCM002819.1_126053997	8	8	104.965	126.054
SCM002819.1_126343620	8	8	104.965	126.344
SCM002819.1_126343628	8	8	104.965	126.344
SCM002819.1_126371108	8	8	105.848	126.371
SCM002819.1_126412094	8	8	105.848	126.412
SCM002819.1_126458031	8	8	105.848	126.458
SCM002819.1_126458352	8	8	105.848	126.458
SCM002819.1_126460266	8	8	105.848	126.46
SCM002819.1_126464750	8	8	105.848	126.465
SCM002819.1_126826792	8	8	107.488	126.827
SCM002819.1_126825693	8	8	108.223	126.826
SCM002819.1_126826730	8	8	108.223	126.827
SCM002819.1_127091240	8	8	108.223	127.091
SCM002819.1_126819214	8	8	109.239	126.819
SCM002819.1_126819253	8	8	109.239	126.819
SCM002819.1_126828365	8	8	109.239	126.828
SCM002819.1_125072203	8	8	116.424	125.072
SCM002819.1_125072229	8	8	116.424	125.072
SCM002819.1_125805838	8	8	117.185	125.806
SCM002819.1_124822357	8	8	117.941	124.822
SCM002819.1_124822366	8	8	117.941	124.822
SCM002819.1_124023829	8	8	119.455	124.024
SCM002819.1_124208309	8	8	119.455	124.208
SCM002819.1_124197855	8	8	120.202	124.198
SCM002819.1_123963002	8	8	120.952	123.963
SCM002819.1_123325060	8	8	123.344	123.325
SCM002819.1_123325314	8	8	123.344	123.325
SCM002819.1_123382116	8	8	123.344	123.382
SCM002819.1_123382132	8	8	123.344	123.382
SCM002819.1_123382234	8	8	123.344	123.382
SCM002819.1_123382463	8	8	123.344	123.382
SCM002819.1_123384371	8	8	123.344	123.384
SCM002819.1_123389633	8	8	123.344	123.39
SCM002819.1_123389672	8	8	123.344	123.39
SCM002819.1_123390209	8	8	123.344	123.39
SCM002819.1_123390230	8	8	123.344	123.39
SCM002819.1_123419340	8	8	123.344	123.419
SCM002819.1_123424376	8	8	123.344	123.424
SCM002819.1_123424385	8	8	123.344	123.424
SCM002819.1_123461095	8	8	123.344	123.461
SCM002819.1_123461411	8	8	123.344	123.461
SCM002819.1_123480185	8	8	123.344	123.48
SCM002819.1_123564383	8	8	126.575	123.564
SCM002819.1_122909998	8	8	129.544	122.91
SCM002819.1_122956930	8	8	130.378	122.957
SCM002819.1_122719299	8	8	131.116	122.719
SCM002819.1_121483882	8	8	132.612	121.484
SCM002819.1_118533191	8	8	133.347	118.533
SCM002819.1_119621110	8	8	134.083	119.621
SCM002819.1_120513241	8	8	134.083	120.513
SCM002819.1_121587143	8	8	134.824	121.587
SCM002819.1_121706142	8	8	134.824	121.706
SCM002819.1_121588776	8	8	135.566	121.589
SCM002819.1_122380546	8	8	137.926	122.381
SCM002819.1_121159856	8	8	138.759	121.16
SCM002819.1_121159881	8	8	138.759	121.16
SCM002819.1_121428615	8	8	138.759	121.429
SCM002819.1_121428860	8	8	138.759	121.429
SCM002819.1_119859593	8	8	139.584	119.86
SCM002819.1_119962367	8	8	139.584	119.962
SCM002819.1_116108489	8	8	141.152	116.108
SCM002819.1_104356812	8	8	142.181	104.357
SCM002819.1_104357066	8	8	142.181	104.357
SCM002819.1_107794402	8	8	142.181	107.794
SCM002819.1_107794457	8	8	142.181	107.794
SCM002819.1_108629635	8	8	142.181	108.63
SCM002819.1_112320026	8	8	142.181	112.32
SCM002819.1_112653445	8	8	142.181	112.653
SCM002819.1_112802660	8	8	142.181	112.803
SCM002819.1_115514059	8	8	142.181	115.514
SCM002819.1_115547872	8	8	142.181	115.548
SCM002819.1_115722452	8	8	142.181	115.722
SCM002819.1_115722545	8	8	142.181	115.723
SCM002819.1_115792950	8	8	142.181	115.793
SCM002819.1_104302397	8	8	143.28	104.302
SCM002819.1_74591354	8	8	145.945	74.5914
SCM002819.1_74591398	8	8	145.945	74.5914
SCM002819.1_73846721	8	8	147.048	73.8467
SCM002819.1_73850230	8	8	147.048	73.8502
SCM002819.1_74022721	8	8	147.048	74.0227
SCM002819.1_75504715	8	8	147.048	75.5047
SCM002819.1_75506772	8	8	147.048	75.5068
SCM002819.1_75515459	8	8	147.048	75.5155
SCM002819.1_88767096	8	8	147.048	88.7671
SCM002819.1_88767296	8	8	147.048	88.7673
SCM002819.1_88780741	8	8	147.048	88.7807
SCM002819.1_88781082	8	8	147.048	88.7811
SCM002819.1_88781351	8	8	147.048	88.7814
SCM002819.1_89449246	8	8	147.048	89.4492
SCM002819.1_89669433	8	8	147.048	89.6694
SCM002819.1_89669481	8	8	147.048	89.6695
SCM002819.1_89669487	8	8	147.048	89.6695
SCM002819.1_91362381	8	8	147.048	91.3624
SCM002819.1_91362494	8	8	147.048	91.3625
SCM002819.1_97535388	8	8	147.048	97.5354
SCM002819.1_3547325	8	8	148.151	3.54732
SCM002819.1_74025740	8	8	148.151	74.0257
SCM002819.1_75791552	8	8	148.151	75.7916
SCM002819.1_89301346	8	8	148.151	89.3013
SCM002819.1_95474673	8	8	148.151	95.4747
SCM002819.1_97578555	8	8	148.151	97.5786
SCM002819.1_97660637	8	8	148.151	97.6606
SCM002819.1_97663380	8	8	148.151	97.6634
SCM002819.1_101534755	8	8	148.151	101.535
SCM002819.1_18443906	8	8	149.201	18.4439
SCM002819.1_2694973	8	8	151.475	2.69497
SCM002819.1_1496120	8	8	152.968	1.49612
SCM002819.1_1738850	8	8	152.968	1.73885
SCM002819.1_104357134	8	8	159.583	104.357
SCM002820.1_159624438	9	9	0	159.624
SCM002820.1_232352305	9	9	0	232.352
SCM002820.1_232899297	9	9	0	232.899
SCM002820.1_238675968	9	9	0	238.676
SCM002820.1_232334532	9	9	1.49298	232.335
SCM002820.1_232340310	9	9	1.49298	232.34
SCM002820.1_238736409	9	9	1.68345	238.736
SCM002820.1_238742688	9	9	5.0725	238.743
SCM002820.1_38852796	9	9	5.82978	38.8528
SCM002820.1_43277413	9	9	5.82978	43.2774
SCM002820.1_43298386	9	9	5.82978	43.2984
SCM002820.1_44122096	9	9	5.82978	44.1221
SCM002820.1_44122226	9	9	5.82978	44.1222
SCM002820.1_129712388	9	9	5.82978	129.712
SCM002820.1_130339965	9	9	5.82978	130.34
SCM002820.1_130356962	9	9	5.82978	130.357
SCM002820.1_134628813	9	9	5.82978	134.629
SCM002820.1_151436076	9	9	5.82978	151.436
SCM002820.1_173220510	9	9	5.82978	173.221
SCM002820.1_170851868	9	9	7.32801	170.852
SCM002820.1_43778819	9	9	8.24371	43.7788
SCM002820.1_43780567	9	9	8.24371	43.7806
SCM002820.1_95138079	9	9	8.24371	95.1381
SCM002820.1_95138472	9	9	8.24371	95.1385
SCM002820.1_97117308	9	9	8.24371	97.1173
SCM002820.1_97160589	9	9	8.24371	97.1606
SCM002820.1_97160799	9	9	8.24371	97.1608
SCM002820.1_97164112	9	9	8.24371	97.1641
SCM002820.1_97164557	9	9	8.24371	97.1646
SCM002820.1_97164589	9	9	8.24371	97.1646
SCM002820.1_103810490	9	9	8.24371	103.81
SCM002820.1_106357094	9	9	8.24371	106.357
SCM002820.1_106402883	9	9	8.24371	106.403
SCM002820.1_106405566	9	9	8.24371	106.406
SCM002820.1_114102157	9	9	8.24371	114.102
SCM002820.1_116764152	9	9	8.24371	116.764
SCM002820.1_117496083	9	9	8.24371	117.496
SCM002820.1_119690242	9	9	8.24371	119.69
SCM002820.1_121200487	9	9	8.24371	121.2
SCM002820.1_121200585	9	9	8.24371	121.201
SCM002820.1_121918751	9	9	8.24371	121.919
SCM002820.1_121918889	9	9	8.24371	121.919
SCM002820.1_121918939	9	9	8.24371	121.919
SCM002820.1_122065106	9	9	8.24371	122.065
SCM002820.1_122066274	9	9	8.24371	122.066
SCM002820.1_122069934	9	9	8.24371	122.07
SCM002820.1_122069952	9	9	8.24371	122.07
SCM002820.1_122072985	9	9	8.24371	122.073
SCM002820.1_123879164	9	9	8.24371	123.879
SCM002820.1_123879259	9	9	8.24371	123.879
SCM002820.1_123881750	9	9	8.24371	123.882
SCM002820.1_124579809	9	9	8.24371	124.58
SCM002820.1_124579968	9	9	8.24371	124.58
SCM002820.1_124604165	9	9	8.24371	124.604
SCM002820.1_124612108	9	9	8.24371	124.612
SCM002820.1_130356530	9	9	8.24371	130.357
SCM002820.1_134558373	9	9	8.24371	134.558
SCM002820.1_135553119	9	9	8.24371	135.553
SCM002820.1_135553204	9	9	8.24371	135.553
SCM002820.1_135573792	9	9	8.24371	135.574
SCM002820.1_137032204	9	9	8.24371	137.032
SCM002820.1_138177925	9	9	8.24371	138.178
SCM002820.1_138186881	9	9	8.24371	138.187
SCM002820.1_138886942	9	9	8.24371	138.887
SCM002820.1_139379896	9	9	8.24371	139.38
SCM002820.1_139381520	9	9	8.24371	139.382
SCM002820.1_139383577	9	9	8.24371	139.384
SCM002820.1_141094093	9	9	8.24371	141.094
SCM002820.1_141888113	9	9	8.24371	141.888
SCM002820.1_141888918	9	9	8.24371	141.889
SCM002820.1_143072109	9	9	8.24371	143.072
SCM002820.1_143075326	9	9	8.24371	143.075
SCM002820.1_143122000	9	9	8.24371	143.122
SCM002820.1_145974159	9	9	8.24371	145.974
SCM002820.1_145993951	9	9	8.24371	145.994
SCM002820.1_148113414	9	9	8.24371	148.113
SCM002820.1_148114391	9	9	8.24371	148.114
SCM002820.1_148114685	9	9	8.24371	148.115
SCM002820.1_148114798	9	9	8.24371	148.115
SCM002820.1_150629958	9	9	8.24371	150.63
SCM002820.1_150634196	9	9	8.24371	150.634
SCM002820.1_150634355	9	9	8.24371	150.634
SCM002820.1_150634384	9	9	8.24371	150.634
SCM002820.1_151082561	9	9	8.24371	151.083
SCM002820.1_151082956	9	9	8.24371	151.083
SCM002820.1_151433442	9	9	8.24371	151.433
SCM002820.1_151433825	9	9	8.24371	151.434
SCM002820.1_157369741	9	9	8.24371	157.37
SCM002820.1_157370644	9	9	8.24371	157.371
SCM002820.1_157373864	9	9	8.24371	157.374
SCM002820.1_157396569	9	9	8.24371	157.397
SCM002820.1_159458564	9	9	8.24371	159.459
SCM002820.1_161405870	9	9	8.24371	161.406
SCM002820.1_161406667	9	9	8.24371	161.407
SCM002820.1_167563479	9	9	8.24371	167.563
SCM002820.1_171730369	9	9	8.24371	171.73
SCM002820.1_172437239	9	9	8.24371	172.437
SCM002820.1_172439868	9	9	8.24371	172.44
SCM002820.1_172445400	9	9	8.24371	172.445
SCM002820.1_172492892	9	9	8.24371	172.493
SCM002820.1_172493033	9	9	8.24371	172.493
SCM002820.1_172538084	9	9	8.24371	172.538
SCM002820.1_172872457	9	9	8.24371	172.872
SCM002820.1_172913598	9	9	8.24371	172.914
SCM002820.1_172913625	9	9	8.24371	172.914
SCM002820.1_172913769	9	9	8.24371	172.914
SCM002820.1_173177972	9	9	8.24371	173.178
SCM002820.1_173935506	9	9	8.24371	173.936
SCM002820.1_173939158	9	9	8.24371	173.939
SCM002820.1_174348522	9	9	8.24371	174.349
SCM002820.1_175348716	9	9	8.24371	175.349
SCM002820.1_175348776	9	9	8.24371	175.349
SCM002820.1_176114305	9	9	8.24371	176.114
SCM002820.1_176969587	9	9	8.24371	176.97
SCM002820.1_228744835	9	9	8.55716	228.745
SCM002820.1_237964967	9	9	8.9763	237.965
SCM002820.1_173221255	9	9	9.24735	173.221
SCM002820.1_140102919	9	9	11.016	140.103
SCM002820.1_237165360	9	9	12.7939	237.165
SCM002820.1_138182812	9	9	12.8031	138.183
SCM002820.1_237036167	9	9	15.267	237.036
SCM002820.1_237036174	9	9	15.267	237.036
SCM002820.1_158247636	9	9	15.3781	158.248
SCM002820.1_123882139	9	9	16.3824	123.882
SCM002820.1_123882947	9	9	16.3824	123.883
SCM002820.1_138811204	9	9	16.3824	138.811
SCM002820.1_139383352	9	9	16.3824	139.383
SCM002820.1_145975110	9	9	16.3824	145.975
SCM002820.1_160992696	9	9	16.3824	160.993
SCM002820.1_160995461	9	9	16.3824	160.995
SCM002820.1_160995478	9	9	16.3824	160.995
SCM002820.1_160997706	9	9	16.3824	160.998
SCM002820.1_161406004	9	9	16.3824	161.406
SCM002820.1_164321255	9	9	16.3824	164.321
SCM002820.1_164321738	9	9	16.3824	164.322
SCM002820.1_164321861	9	9	16.3824	164.322
SCM002820.1_164322114	9	9	16.3824	164.322
SCM002820.1_164323436	9	9	16.3824	164.323
SCM002820.1_165102722	9	9	16.3824	165.103
SCM002820.1_165604383	9	9	16.3824	165.604
SCM002820.1_165908731	9	9	16.3824	165.909
SCM002820.1_165908905	9	9	16.3824	165.909
SCM002820.1_166205209	9	9	16.3824	166.205
SCM002820.1_166541112	9	9	16.3824	166.541
SCM002820.1_167011284	9	9	16.3824	167.011
SCM002820.1_167011362	9	9	16.3824	167.011
SCM002820.1_167012178	9	9	16.3824	167.012
SCM002820.1_167012210	9	9	16.3824	167.012
SCM002820.1_167012240	9	9	16.3824	167.012
SCM002820.1_167012395	9	9	16.3824	167.012
SCM002820.1_175696581	9	9	16.3824	175.697
SCM002820.1_175696596	9	9	16.3824	175.697
SCM002820.1_175709006	9	9	16.3824	175.709
SCM002820.1_236532103	9	9	16.4699	236.532
SCM002820.1_236861385	9	9	16.4699	236.861
SCM002820.1_236861410	9	9	16.4699	236.861
SCM002820.1_160997495	9	9	17.3856	160.997
SCM002820.1_235987980	9	9	17.629	235.988
SCM002820.1_235989419	9	9	17.629	235.989
SCM002820.1_158544427	9	9	19.1481	158.544
SCM002820.1_160995247	9	9	19.1481	160.995
SCM002820.1_165908855	9	9	19.1481	165.909
SCM002820.1_157371281	9	9	20.1563	157.371
SCM002820.1_161406880	9	9	20.1563	161.407
SCM002820.1_65001446	9	9	21.8313	65.0014
SCM002820.1_43158262	9	9	22.5667	43.1583
SCM002820.1_54120655	9	9	23.3022	54.1207
SCM002820.1_38852496	9	9	24.0377	38.8525
SCM002820.1_38852567	9	9	24.0377	38.8526
SCM002820.1_65023829	9	9	24.0377	65.0238
SCM002820.1_65024003	9	9	24.0377	65.024
SCM002820.1_65109402	9	9	24.0377	65.1094
SCM002820.1_127475381	9	9	24.0377	127.475
SCM002820.1_127531511	9	9	24.0377	127.532
SCM002820.1_127734191	9	9	24.0377	127.734
SCM002820.1_128049394	9	9	24.0377	128.049
SCM002820.1_128138991	9	9	24.0377	128.139
SCM002820.1_128600015	9	9	24.0377	128.6
SCM002820.1_129134540	9	9	24.0377	129.135
SCM002820.1_160420719	9	9	24.0377	160.421
SCM002820.1_234534864	9	9	24.8013	234.535
SCM002820.1_234535272	9	9	24.8013	234.535
SCM002820.1_43277346	9	9	24.8852	43.2773
SCM002820.1_127521026	9	9	24.8852	127.521
SCM002820.1_128139406	9	9	24.8852	128.139
SCM002820.1_29551232	9	9	28.1285	29.5512
SCM002820.1_29551334	9	9	28.1285	29.5513
SCM002820.1_29575512	9	9	28.1285	29.5755
SCM002820.1_234658615	9	9	29.0544	234.659
SCM002820.1_27620861	9	9	29.7561	27.6209
SCM002820.1_27625747	9	9	29.7561	27.6257
SCM002820.1_25496200	9	9	33.1637	25.4962
SCM002820.1_25496272	9	9	33.1637	25.4963
SCM002820.1_29983213	9	9	35.8058	29.9832
SCM002820.1_20615031	9	9	44.9895	20.615
SCM002820.1_15559569	9	9	46.8791	15.5596
SCM002820.1_14062133	9	9	47.9249	14.0621
SCM002820.1_14061797	9	9	50.3827	14.0618
SCM002820.1_15545213	9	9	54.559	15.5452
SCM002820.1_11348753	9	9	61.5889	11.3488
SCM002820.1_11364268	9	9	61.5889	11.3643
SCM002820.1_12227982	9	9	63.6812	12.228
SCM002820.1_10492582	9	9	66.7843	10.4926
SCM002820.1_12112714	9	9	66.7843	12.1127
SCM002820.1_12212191	9	9	68.2001	12.2122
SCM002820.1_11698280	9	9	72.543	11.6983
SCM002820.1_11788774	9	9	72.543	11.7888
SCM002820.1_11789161	9	9	72.543	11.7892
SCM002820.1_11796802	9	9	72.543	11.7968
SCM002820.1_11967628	9	9	76.8839	11.9676
SCM002820.1_10099976	9	9	77.9821	10.1
SCM002820.1_10099984	9	9	77.9821	10.1
SCM002820.1_10100083	9	9	77.9821	10.1001
SCM002820.1_9388332	9	9	81.4323	9.38833
SCM002820.1_8857955	9	9	82.458	8.85796
SCM002820.1_8942977	9	9	82.458	8.94298
SCM002820.1_9136431	9	9	82.458	9.13643
SCM002820.1_9347562	9	9	82.458	9.34756
SCM002820.1_9394146	9	9	83.5385	9.39415
SCM002820.1_9336399	9	9	84.6238	9.3364
SCM002820.1_7508984	9	9	88.9706	7.50898
SCM002820.1_7523095	9	9	88.9706	7.52309
SCM002820.1_7524954	9	9	88.9706	7.52495
SCM002820.1_7572845	9	9	88.9706	7.57285
SCM002820.1_7574519	9	9	88.9706	7.57452
SCM002820.1_7594865	9	9	88.9706	7.59487
SCM002820.1_7072517	9	9	90.9315	7.07252
SCM002820.1_7302490	9	9	90.9315	7.30249
SCM002820.1_7371384	9	9	90.9315	7.37138
SCM002820.1_7371592	9	9	90.9315	7.37159
SCM002820.1_7263594	9	9	92.1795	7.26359
SCM002820.1_7302805	9	9	93.4235	7.30281
SCM002820.1_6702310	9	9	96.2891	6.70231
SCM002820.1_6683550	9	9	98.2826	6.68355
SCM002820.1_6683695	9	9	98.2826	6.6837
SCM002820.1_6683736	9	9	98.2826	6.68374
SCM002820.1_5982728	9	9	103.484	5.98273
SCM002820.1_5926766	9	9	104.916	5.92677
SCM002820.1_5733433	9	9	108.091	5.73343
SCM002820.1_189230	9	9	112.661	0.18923
SCM002820.1_189287	9	9	112.661	0.189287
SCM002820.1_189488	9	9	112.661	0.189488
SCM002820.1_275124	9	9	112.661	0.275124
SCM002820.1_761892	9	9	115.314	0.761892
SCM002820.1_799521	9	9	116.227	0.799521
SCM002820.1_5036813	9	9	117.259	5.03681
SCM002820.1_524647	9	9	120.768	0.524647
SCM002820.1_627571	9	9	121.892	0.627571
SCM002821.1_3708825	10	10	0	3.70883
SCM002821.1_3709171	10	10	0	3.70917
SCM002821.1_7074529	10	10	0	7.07453
SCM002821.1_162496648	10	10	0	162.497
SCM002821.1_166817276	10	10	0	166.817
SCM002821.1_166817286	10	10	0	166.817
SCM002821.1_178700422	10	10	0	178.7
SCM002821.1_184352989	10	10	0	184.353
SCM002821.1_192745735	10	10	0	192.746
SCM002821.1_197265559	10	10	0	197.266
SCM002821.1_205130830	10	10	0	205.131
SCM002821.1_162496684	10	10	0.735347	162.497
SCM002821.1_162496842	10	10	0.735347	162.497
SCM002821.1_162496952	10	10	0.735347	162.497
SCM002821.1_205120812	10	10	0.735347	205.121
SCM002821.1_205121109	10	10	0.735347	205.121
SCM002821.1_178009389	10	10	1.88059	178.009
SCM002821.1_179383546	10	10	1.88059	179.384
SCM002821.1_196891863	10	10	2.07804	196.892
SCM002821.1_166817265	10	10	2.17102	166.817
SCM002821.1_163147622	10	10	2.34473	163.148
SCM002821.1_163147641	10	10	2.34473	163.148
SCM002821.1_163307929	10	10	2.34473	163.308
SCM002821.1_163418126	10	10	2.34473	163.418
SCM002821.1_205023622	10	10	3.00964	205.024
SCM002821.1_6655336	10	10	3.08082	6.65534
SCM002821.1_163307519	10	10	3.193	163.308
SCM002821.1_196891781	10	10	3.95433	196.892
SCM002821.1_196891792	10	10	3.95433	196.892
SCM002821.1_129551	10	10	4.08488	0.129551
SCM002821.1_339395	10	10	5.10419	0.339395
SCM002821.1_339437	10	10	5.10419	0.339437
SCM002821.1_339463	10	10	5.10419	0.339463
SCM002821.1_203939927	10	10	5.87703	203.94
SCM002821.1_599453	10	10	6.31158	0.599453
SCM002821.1_623499	10	10	6.31158	0.623499
SCM002821.1_645235	10	10	6.31158	0.645235
SCM002821.1_658548	10	10	6.31158	0.658548
SCM002821.1_658810	10	10	6.31158	0.65881
SCM002821.1_707327	10	10	6.31158	0.707327
SCM002821.1_708626	10	10	6.31158	0.708626
SCM002821.1_2312182	10	10	6.35145	2.31218
SCM002821.1_2568858	10	10	6.35145	2.56886
SCM002821.1_2596802	10	10	6.35145	2.5968
SCM002821.1_195722636	10	10	6.6262	195.723
SCM002821.1_203892639	10	10	6.88922	203.893
SCM002821.1_203908479	10	10	6.88922	203.908
SCM002821.1_203944834	10	10	6.88922	203.945
SCM002821.1_203945164	10	10	6.88922	203.945
SCM002821.1_204041628	10	10	6.88922	204.042
SCM002821.1_718578	10	10	7.41287	0.718578
SCM002821.1_204492264	10	10	7.70487	204.492
SCM002821.1_195749915	10	10	7.88126	195.75
SCM002821.1_659200	10	10	8.30548	0.6592
SCM002821.1_203725131	10	10	8.5238	203.725
SCM002821.1_203725192	10	10	8.5238	203.725
SCM002821.1_195722592	10	10	9.13851	195.723
SCM002821.1_202996561	10	10	9.59415	202.997
SCM002821.1_160507883	10	10	10.0966	160.508
SCM002821.1_160507888	10	10	10.0966	160.508
SCM002821.1_160507893	10	10	10.0966	160.508
SCM002821.1_166205902	10	10	10.75	166.206
SCM002821.1_202984232	10	10	10.9166	202.984
SCM002821.1_202984247	10	10	10.9166	202.984
SCM002821.1_141355863	10	10	12.4839	141.356
SCM002821.1_141660439	10	10	12.4839	141.66
SCM002821.1_142373602	10	10	12.4839	142.374
SCM002821.1_193575032	10	10	14.1734	193.575
SCM002821.1_172030909	10	10	14.6785	172.031
SCM002821.1_172030917	10	10	14.6785	172.031
SCM002821.1_172078685	10	10	14.6785	172.079
SCM002821.1_172078743	10	10	14.6785	172.079
SCM002821.1_168527605	10	10	15.4264	168.528
SCM002821.1_141339843	10	10	15.6133	141.34
SCM002821.1_201595862	10	10	15.7069	201.596
SCM002821.1_160515163	10	10	16.9194	160.515
SCM002821.1_160515294	10	10	16.9194	160.515
SCM002821.1_160519440	10	10	16.9194	160.519
SCM002821.1_160521514	10	10	16.9194	160.522
SCM002821.1_160531571	10	10	16.9194	160.532
SCM002821.1_160566968	10	10	16.9194	160.567
SCM002821.1_165008891	10	10	16.9194	165.009
SCM002821.1_165008930	10	10	16.9194	165.009
SCM002821.1_165026045	10	10	16.9194	165.026
SCM002821.1_165370532	10	10	16.9194	165.371
SCM002821.1_165370549	10	10	16.9194	165.371
SCM002821.1_165371087	10	10	16.9194	165.371
SCM002821.1_147696852	10	10	18.4124	147.697
SCM002821.1_201859017	10	10	19.0935	201.859
SCM002821.1_201952783	10	10	19.0935	201.953
SCM002821.1_202388937	10	10	19.0935	202.389
SCM002821.1_192234072	10	10	19.4351	192.234
SCM002821.1_201903512	10	10	20.6723	201.904
SCM002821.1_202406886	10	10	20.6723	202.407
SCM002821.1_143750563	10	10	21.4932	143.751
SCM002821.1_143719622	10	10	22.2285	143.72
SCM002821.1_143541785	10	10	22.9698	143.542
SCM002821.1_190494835	10	10	24.6255	190.495
SCM002821.1_201461256	10	10	25.3815	201.461
SCM002821.1_125984406	10	10	29.5727	125.984
SCM002821.1_200462272	10	10	30.0357	200.462
SCM002821.1_200439732	10	10	31.5287	200.44
SCM002821.1_125942489	10	10	32.1344	125.942
SCM002821.1_200115946	10	10	33.0217	200.116
SCM002821.1_200315733	10	10	33.8471	200.316
SCM002821.1_200061004	10	10	35.28	200.061
SCM002821.1_58271575	10	10	35.5527	58.2716
SCM002821.1_58271916	10	10	35.5527	58.2719
SCM002821.1_58293278	10	10	35.5527	58.2933
SCM002821.1_58293313	10	10	35.5527	58.2933
SCM002821.1_60214332	10	10	35.5527	60.2143
SCM002821.1_23963930	10	10	37.8659	23.9639
SCM002821.1_19264406	10	10	40.9636	19.2644
SCM002821.1_19530631	10	10	40.9636	19.5306
SCM002821.1_19530675	10	10	40.9636	19.5307
SCM002821.1_19530747	10	10	40.9636	19.5307
SCM002821.1_19571527	10	10	40.9636	19.5715
SCM002821.1_20093807	10	10	40.9636	20.0938
SCM002821.1_20094025	10	10	40.9636	20.094
SCM002821.1_22908814	10	10	43.2887	22.9088
SCM002821.1_16022958	10	10	44.0564	16.023
SCM002821.1_21285203	10	10	44.0564	21.2852
SCM002821.1_22851521	10	10	44.0564	22.8515
SCM002821.1_12129142	10	10	45.5568	12.1291
SCM002821.1_12128461	10	10	46.2992	12.1285
SCM002821.1_10013234	10	10	53.8844	10.0132
SCM002822.1_1401029	11	11	0	1.40103
SCM002822.1_1401088	11	11	0	1.40109
SCM002822.1_1401357	11	11	0	1.40136
SCM002822.1_1436682	11	11	0	1.43668
SCM002822.1_168777643	11	11	0	168.778
SCM002822.1_197902259	11	11	0	197.902
SCM002822.1_206709030	11	11	0	206.709
SCM002822.1_210566266	11	11	0	210.566
SCM002822.1_213076285	11	11	0	213.076
SCM002822.1_214501122	11	11	0	214.501
SCM002822.1_216323707	11	11	0	216.324
SCM002822.1_213076227	11	11	0.735347	213.076
SCM002822.1_216846119	11	11	1.48396	216.846
SCM002822.1_216857319	11	11	1.48396	216.857
SCM002822.1_216863277	11	11	1.48396	216.863
SCM002822.1_196703582	11	11	2.27429	196.704
SCM002822.1_196703685	11	11	2.27429	196.704
SCM002822.1_206179248	11	11	2.6743	206.179
SCM002822.1_188094417	11	11	3.76728	188.094
SCM002822.1_2312833	11	11	4.00036	2.31283
SCM002822.1_2312849	11	11	4.00036	2.31285
SCM002822.1_2312945	11	11	4.00036	2.31295
SCM002822.1_214497322	11	11	4.34159	214.497
SCM002822.1_215009206	11	11	5.30175	215.009
SCM002822.1_186372354	11	11	6.84809	186.372
SCM002822.1_186375975	11	11	6.84809	186.376
SCM002822.1_3651563	11	11	7.50996	3.65156
SCM002822.1_5322432	11	11	8.33659	5.32243
SCM002822.1_6407954	11	11	8.33659	6.40795
SCM002822.1_5154298	11	11	9.22319	5.1543
SCM002822.1_5261761	11	11	9.22319	5.26176
SCM002822.1_5278510	11	11	9.22319	5.27851
SCM002822.1_5322420	11	11	9.22319	5.32242
SCM002822.1_5322442	11	11	9.22319	5.32244
SCM002822.1_5351299	11	11	9.22319	5.3513
SCM002822.1_5424733	11	11	9.22319	5.42473
SCM002822.1_5506844	11	11	9.22319	5.50684
SCM002822.1_5435503	11	11	10.059	5.4355
SCM002822.1_6493744	11	11	10.059	6.49374
SCM002822.1_6494174	11	11	10.059	6.49417
SCM002822.1_6494024	11	11	10.8297	6.49402
SCM002822.1_6252777	11	11	13.1239	6.25278
SCM002822.1_5600700	11	11	13.901	5.6007
SCM002822.1_5601938	11	11	13.901	5.60194
SCM002822.1_5658153	11	11	13.901	5.65815
SCM002822.1_6103242	11	11	13.901	6.10324
SCM002822.1_6103290	11	11	13.901	6.10329
SCM002822.1_6774653	11	11	14.6605	6.77465
SCM002822.1_6774721	11	11	14.6605	6.77472
SCM002822.1_6769744	11	11	15.4124	6.76974
SCM002822.1_7661293	11	11	17.7187	7.66129
SCM002822.1_7661653	11	11	17.7187	7.66165
SCM002822.1_7554397	11	11	20.8149	7.5544
SCM002822.1_7505850	11	11	21.5503	7.50585
SCM002822.1_7534674	11	11	21.5503	7.53467
SCM002822.1_8439627	11	11	21.5503	8.43963
SCM002822.1_8443099	11	11	21.5503	8.4431
SCM002822.1_8454074	11	11	21.5503	8.45407
SCM002822.1_8496809	11	11	21.5503	8.49681
SCM002822.1_9195874	11	11	22.2856	9.19587
SCM002822.1_7297003	11	11	24.2738	7.297
SCM002822.1_8496901	11	11	25.293	8.4969
SCM002822.1_8568452	11	11	25.293	8.56845
SCM002822.1_8568466	11	11	25.293	8.56847
SCM002822.1_8514606	11	11	26.8834	8.51461
SCM002822.1_8514611	11	11	26.8834	8.51461
SCM002822.1_8509658	11	11	27.7143	8.50966
SCM002822.1_8509670	11	11	27.7143	8.50967
SCM002822.1_8510120	11	11	27.7143	8.51012
SCM002822.1_8510173	11	11	27.7143	8.51017
SCM002822.1_8531825	11	11	27.7143	8.53182
SCM002822.1_8652049	11	11	27.7143	8.65205
SCM002822.1_8727920	11	11	27.7143	8.72792
SCM002822.1_7339946	11	11	28.4509	7.33995
SCM002822.1_8496929	11	11	28.4509	8.49693
SCM002822.1_8570044	11	11	28.4509	8.57004
SCM002822.1_9302721	11	11	29.1871	9.30272
SCM002822.1_9555096	11	11	29.1871	9.5551
SCM002822.1_9609465	11	11	29.1871	9.60947
SCM002822.1_9301962	11	11	29.9419	9.30196
SCM002822.1_10618659	11	11	32.1965	10.6187
SCM002822.1_11514410	11	11	34.8446	11.5144
SCM002822.1_13345610	11	11	34.8446	13.3456
SCM002822.1_12736132	11	11	36.1149	12.7361
SCM002822.1_13704156	11	11	38.1448	13.7042
SCM002822.1_15432555	11	11	47.8704	15.4326
SCM002822.1_14992720	11	11	49.8943	14.9927
SCM002822.1_15442654	11	11	49.8943	15.4427
SCM002822.1_16398799	11	11	49.8943	16.3988
SCM002822.1_19477916	11	11	51.9227	19.4779
SCM002822.1_19477937	11	11	53.0989	19.4779
SCM002822.1_17302205	11	11	54.0451	17.3022
SCM002822.1_20326042	11	11	54.9637	20.326
SCM002822.1_20326055	11	11	54.9637	20.3261
SCM002822.1_25085528	11	11	61.4448	25.0855
SCM002822.1_24978541	11	11	63.2359	24.9785
SCM002822.1_26820724	11	11	70.3224	26.8207
SCM002822.1_27522197	11	11	74.6635	27.5222
SCM002822.1_27525637	11	11	74.6635	27.5256
SCM002822.1_27552807	11	11	74.6635	27.5528
SCM002822.1_28285037	11	11	75.7703	28.285
SCM002822.1_34415560	11	11	78.4312	34.4156
SCM002822.1_34386339	11	11	80.2104	34.3863
SCM002822.1_34386799	11	11	81.2269	34.3868
SCM002822.1_34387230	11	11	81.2269	34.3872
SCM002822.1_34387318	11	11	81.2269	34.3873
SCM002822.1_35258577	11	11	81.2269	35.2586
SCM002822.1_35289359	11	11	81.2269	35.2894
SCM002822.1_35289367	11	11	81.2269	35.2894
SCM002822.1_35308962	11	11	81.2269	35.309
SCM002822.1_35309314	11	11	81.2269	35.3093
SCM002822.1_35309351	11	11	81.2269	35.3094
SCM002822.1_36045543	11	11	81.2269	36.0455
SCM002822.1_34495917	11	11	82.32	34.4959
SCM002822.1_35280326	11	11	84.1869	35.2803
SCM002822.1_134001465	11	11	86.0708	134.001
SCM002822.1_38986329	11	11	87.1818	38.9863
SCM002822.1_63267764	11	11	87.1818	63.2678
SCM002822.1_71244036	11	11	87.1818	71.244
SCM002822.1_72896364	11	11	87.1818	72.8964
SCM002822.1_74005250	11	11	87.1818	74.0053
SCM002822.1_74005407	11	11	87.1818	74.0054
SCM002822.1_74782882	11	11	87.1818	74.7829
SCM002822.1_74783698	11	11	87.1818	74.7837
SCM002822.1_74795294	11	11	87.1818	74.7953
SCM002822.1_76077883	11	11	87.1818	76.0779
SCM002822.1_87914110	11	11	87.1818	87.9141
SCM002822.1_95501280	11	11	87.1818	95.5013
SCM002822.1_102823958	11	11	87.1818	102.824
SCM002822.1_102837435	11	11	87.1818	102.837
SCM002822.1_130341764	11	11	87.1818	130.342
SCM002822.1_130835051	11	11	87.1818	130.835
SCM002822.1_131432299	11	11	87.1818	131.432
SCM002822.1_131444483	11	11	87.1818	131.444
SCM002822.1_131087855	11	11	88.2928	131.088
SCM002822.1_44621911	11	11	91.8017	44.6219
SCM002822.1_44608401	11	11	93.6989	44.6084
SCM002822.1_44608828	11	11	93.6989	44.6088
SCM002822.1_61576858	11	11	93.6989	61.5769
SCM002822.1_62226438	11	11	93.6989	62.2264
SCM002822.1_62492873	11	11	93.6989	62.4929
SCM002822.1_62813398	11	11	93.6989	62.8134
SCM002822.1_62895210	11	11	93.6989	62.8952
SCM002822.1_63250114	11	11	93.6989	63.2501
SCM002822.1_63250173	11	11	93.6989	63.2502
SCM002822.1_63274603	11	11	93.6989	63.2746
SCM002822.1_69512637	11	11	93.6989	69.5126
SCM002822.1_76277385	11	11	93.6989	76.2774
SCM002822.1_76291374	11	11	93.6989	76.2914
SCM002822.1_78766323	11	11	93.6989	78.7663
SCM002822.1_78766496	11	11	93.6989	78.7665
SCM002822.1_80097983	11	11	93.6989	80.098
SCM002822.1_80764873	11	11	93.6989	80.7649
SCM002822.1_81908743	11	11	93.6989	81.9087
SCM002822.1_81908750	11	11	93.6989	81.9087
SCM002822.1_82648110	11	11	93.6989	82.6481
SCM002822.1_87599546	11	11	93.6989	87.5995
SCM002822.1_87599559	11	11	93.6989	87.5996
SCM002822.1_87925464	11	11	93.6989	87.9255
SCM002822.1_87925486	11	11	93.6989	87.9255
SCM002822.1_87936272	11	11	93.6989	87.9363
SCM002822.1_88554634	11	11	93.6989	88.5546
SCM002822.1_88555291	11	11	93.6989	88.5553
SCM002822.1_88555314	11	11	93.6989	88.5553
SCM002822.1_90273736	11	11	93.6989	90.2737
SCM002822.1_99507816	11	11	93.6989	99.5078
SCM002822.1_108525147	11	11	93.6989	108.525
SCM002822.1_109062147	11	11	93.6989	109.062
SCM002822.1_109062515	11	11	93.6989	109.063
SCM002822.1_109062652	11	11	93.6989	109.063
SCM002822.1_109077218	11	11	93.6989	109.077
SCM002822.1_109433397	11	11	93.6989	109.433
SCM002822.1_109905733	11	11	93.6989	109.906
SCM002822.1_110480452	11	11	93.6989	110.48
SCM002822.1_110480479	11	11	93.6989	110.48
SCM002822.1_113669135	11	11	93.6989	113.669
SCM002822.1_113669325	11	11	93.6989	113.669
SCM002822.1_120669188	11	11	93.6989	120.669
SCM002822.1_61575573	11	11	94.8092	61.5756
SCM002822.1_98626452	11	11	94.8092	98.6265
SCM002822.1_82679394	11	11	97.4576	82.6794
SCM002822.1_150666058	11	11	100.113	150.666
SCM002822.1_150890092	11	11	101.223	150.89
SCM002822.1_149530733	11	11	102.327	149.531
SCM002822.1_145864785	11	11	103.417	145.865
SCM002822.1_152668597	11	11	103.417	152.669
SCM002822.1_154310464	11	11	104.452	154.31
SCM002822.1_154587930	11	11	104.452	154.588
SCM002822.1_159490491	11	11	105.188	159.49
SCM002822.1_161832064	11	11	105.188	161.832
SCM002822.1_161832197	11	11	105.188	161.832
SCM002822.1_160737250	11	11	106.105	160.737
SCM002822.1_160737272	11	11	106.105	160.737
SCM002822.1_160737415	11	11	106.105	160.737
SCM002822.1_160902716	11	11	106.105	160.903
SCM002822.1_169577487	11	11	107.785	169.577
SCM002822.1_172515158	11	11	107.785	172.515
SCM002822.1_173413462	11	11	107.785	173.413
SCM002822.1_165467770	11	11	110.005	165.468
SCM002822.1_168401543	11	11	110.005	168.402
SCM002822.1_177305638	11	11	113.726	177.306
SCM002822.1_178160664	11	11	113.726	178.161
SCM002822.1_178188763	11	11	113.726	178.189
SCM002822.1_178458475	11	11	113.726	178.458
SCM002822.1_178458562	11	11	113.726	178.459
SCM002822.1_178458904	11	11	113.726	178.459
SCM002822.1_178484687	11	11	113.726	178.485
SCM002822.1_177386481	11	11	114.6	177.386
SCM002822.1_177389378	11	11	114.6	177.389
SCM002822.1_177992536	11	11	114.6	177.993
SCM002822.1_180986198	11	11	115.335	180.986
SCM002822.1_187508166	11	11	124.934	187.508
SCM002822.1_187508349	11	11	124.934	187.508
SCM002822.1_188043994	11	11	125.669	188.044
SCM002822.1_192171325	11	11	126.405	192.171
SCM002822.1_200018793	11	11	133.336	200.019
SCM002822.1_201606731	11	11	136.095	201.607
SCM002822.1_201608109	11	11	136.095	201.608
SCM002822.1_201608386	11	11	136.095	201.608
SCM002822.1_201615821	11	11	136.095	201.616
SCM002822.1_201615866	11	11	136.095	201.616
SCM002822.1_201615874	11	11	136.095	201.616
SCM002823.1_1719267	12	12	0	1.71927
SCM002823.1_10186926	12	12	0	10.1869
SCM002823.1_18868267	12	12	0	18.8683
SCM002823.1_19163493	12	12	0	19.1635
SCM002823.1_19163549	12	12	0	19.1635
SCM002823.1_40984982	12	12	0	40.985
SCM002823.1_223388391	12	12	0	223.388
SCM002823.1_226182177	12	12	0	226.182
SCM002823.1_40965789	12	12	1.11129	40.9658
SCM002823.1_225998667	12	12	2.00811	225.999
SCM002823.1_1005854	12	12	2.03597	1.00585
SCM002823.1_40965526	12	12	2.24584	40.9655
SCM002823.1_222059504	12	12	2.77747	222.06
SCM002823.1_222061020	12	12	2.77747	222.061
SCM002823.1_224015125	12	12	3.36923	224.015
SCM002823.1_225767592	12	12	3.36923	225.768
SCM002823.1_40959115	12	12	3.41767	40.9591
SCM002823.1_40961846	12	12	3.41767	40.9618
SCM002823.1_40963952	12	12	3.41767	40.964
SCM002823.1_17513196	12	12	3.49405	17.5132
SCM002823.1_17515728	12	12	3.49405	17.5157
SCM002823.1_731633	12	12	3.77339	0.731633
SCM002823.1_40883423	12	12	4.56866	40.8834
SCM002823.1_17514248	12	12	4.60534	17.5142
SCM002823.1_145377	12	12	4.60821	0.145377
SCM002823.1_226700943	12	12	4.67915	226.701
SCM002823.1_75620	12	12	5.52662	0.07562
SCM002823.1_75679	12	12	5.52662	0.075679
SCM002823.1_8331285	12	12	6.12806	8.33128
SCM002823.1_226825223	12	12	7.39849	226.825
SCM002823.1_220181538	12	12	7.92546	220.182
SCM002823.1_226424134	12	12	8.46199	226.424
SCM002823.1_226435680	12	12	8.46199	226.436
SCM002823.1_226673459	12	12	8.46199	226.673
SCM002823.1_221692260	12	12	10.1998	221.692
SCM002823.1_225760057	12	12	10.2154	225.76
SCM002823.1_225950607	12	12	11.0765	225.951
SCM002823.1_226029879	12	12	12.5791	226.03
SCM002823.1_225381951	12	12	14.5208	225.382
SCM002823.1_209770136	12	12	22.2398	209.77
SCM002823.1_227326251	12	12	22.7064	227.326
SCM002823.1_227326758	12	12	23.5816	227.327
SCM002823.1_227532991	12	12	23.5816	227.533
SCM002823.1_228737370	12	12	23.5816	228.737
SCM002823.1_228737564	12	12	23.5816	228.738
SCM002823.1_228751635	12	12	23.5816	228.752
SCM002823.1_227507893	12	12	25.2321	227.508
SCM002823.1_210956002	12	12	25.5979	210.956
SCM002823.1_210962802	12	12	25.5979	210.963
SCM002823.1_227569482	12	12	26.1853	227.569
SCM002823.1_227569506	12	12	26.1853	227.57
SCM002823.1_227648511	12	12	26.1853	227.649
SCM002823.1_228354419	12	12	27.1952	228.354
SCM002823.1_228355794	12	12	27.1952	228.356
SCM002823.1_228586287	12	12	27.1952	228.586
SCM002823.1_211495144	12	12	27.2894	211.495
SCM002823.1_211493137	12	12	28.8181	211.493
SCM002823.1_229577488	12	12	31.7132	229.577
SCM002823.1_229577477	12	12	32.6984	229.577
SCM002823.1_229607231	12	12	32.6984	229.607
SCM002823.1_229610848	12	12	32.6984	229.611
SCM002823.1_229610950	12	12	32.6984	229.611
SCM002823.1_229610990	12	12	32.6984	229.611
SCM002823.1_229720166	12	12	32.6984	229.72
SCM002823.1_229723620	12	12	32.6984	229.724
SCM002823.1_229725006	12	12	32.6984	229.725
SCM002823.1_207417162	12	12	33.602	207.417
SCM002823.1_207422645	12	12	33.602	207.423
SCM002823.1_229719894	12	12	33.6825	229.72
SCM002823.1_207422063	12	12	34.4054	207.422
SCM002823.1_229720142	12	12	35.1064	229.72
SCM002823.1_202299197	12	12	38.3196	202.299
SCM002823.1_200546804	12	12	39.8126	200.547
SCM002823.1_200547155	12	12	40.6055	200.547
SCM002823.1_195028900	12	12	44.0893	195.029
SCM002823.1_195028941	12	12	44.0893	195.029
SCM002823.1_195054250	12	12	44.0893	195.054
SCM002823.1_199552563	12	12	44.0893	199.553
SCM002823.1_199552590	12	12	44.0893	199.553
SCM002823.1_199554521	12	12	44.0893	199.555
SCM002823.1_199554859	12	12	44.0893	199.555
SCM002823.1_199554915	12	12	44.0893	199.555
SCM002823.1_199555149	12	12	44.0893	199.555
SCM002823.1_199555773	12	12	44.0893	199.556
SCM002823.1_199555992	12	12	44.0893	199.556
SCM002823.1_188518472	12	12	46.9511	188.518
SCM002823.1_191879449	12	12	46.9511	191.879
SCM002823.1_188199706	12	12	48.2317	188.2
SCM002823.1_188051227	12	12	50.9778	188.051
SCM002823.1_188054135	12	12	50.9778	188.054
SCM002823.1_172286364	12	12	54.9886	172.286
SCM002823.1_171510475	12	12	56.5385	171.51
SCM002823.1_172892310	12	12	56.5385	172.892
SCM002823.1_121163093	12	12	58.0585	121.163

## Sheet: Table S3
Genomic regions and candidate genes linked with Phytophthora capsici root rot resistance in chile pepper (Capsicum annuum L.)
Dennis N. Lozada1,2*, Guillermo Nunez1, Phillip Lujan3, Srijana Dura1, Danise Coon1,2, Derek W. Barchenger4, Soumaila Sanogo5, Paul W. Bosland1,2
1Department of Plant and Environmental Sciences, New Mexico State University, Las Cruces, NM 88003
2Chile Pepper Institute, New Mexico State University, Las Cruces, NM, USA 88003
3Plant Diagnostic Clinic, Extension Plant Sciences, New Mexico State University, Las Cruces, NM 88003
4World Vegetable Center, Shanhua, Tainan, Taiwan 74151
5Department of Entomology, Plant Pathology and Weed Science, New Mexico State University, Las Cruces, NM, USA 88003
*Corresponding author.
Dennis N. Lozada
Department of Plant and Environmental Sciences
New Mexico State University, Las Cruces, NM, USA 88003
dlozada@nmsu.edu
Table S3. Candidate genes and their potential biological functions for the QTL related with P. capsici resistance in chile pepper.
QTL	Chomosome	Organism	Gene ID	Biological functions
QTL.Pc5	P5	C. annuum	T459_14320	regulation of cyclin-dependent protein serine/threonine kinase activity
				cell cycle
				mitotic cell cycle phase transition
				cell division
			T459_02830	fatty acid beta-oxidation
				peroxisome organization
				ADP transport
				ATP transport
			T459_33277	phosphorylation
			T459_32095	gluconeogenesis
				glycolytic process
				glycerol catabolic process
				glyceraldehyde-3-phosphate biosynthetic process
			T459_16230	lipid metabolic process
				oxidation-reduction process
		N. attenuata	RPS16_1 A4A49_64727	translation
			PNP1_0 A4A49_24182	RNA processing
				mRNA catabolic process
				negative regulation of isopentenyl diphosphate biosynthetic process, methylerythritol 4-phosphate pathway
				chlorophyll biosynthetic process
				cellular response to phosphate starvation
				carotene biosynthetic process
				xanthophyll biosynthetic process
				chloroplast RNA processing
				nucleic acid phosphodiester bond hydrolysis
				RNA phosphodiester bond hydrolysis, exonucleolytic
			A4A49_30845	regulation of growth
				cellular response to glucose stimulus
				regulation of glucose mediated signaling pathway
			RDM1_1 A4A49_13970	regulation of DNA methylation
			SMC5_0 A4A49_24503	double-strand break repair via homologous recombination
				DNA repair
				sister chromatid cohesion
			A4A49_15428	intracellular protein transport
		S. lycopersicum	Solyc04g011520.3	protein phosphorylation
			Solyc03g096800.3	cellular manganese ion homeostasis
			Solyc08g082840.2	GPI anchor biosynthetic process
				nitrogen compound metabolic process
				NAD biosynthetic process
			Solyc05g006010.3	oligopeptide transport
				transmembrane transport
			Solyc06g067990.3	DNA repair
				double-strand break repair
				protein K63-linked deubiquitination
				histone H2A K63-linked deubiquitination
		S. tuberosum	PGSC0003DMG400029513	regulation of cyclin-dependent protein serine/threonine kinase activity
				cell cycle
				mitotic cell cycle phase transition
				cell division
			PGSC0003DMG400030557	protein ubiquitination
			PGSC0003DMG400029688	transcription by RNA polymerase II
				embryo development ending in seed dormancy
				endosperm development
				seed development
			PGSC0003DMG402007034	lignin catabolic process
				oxidation-reduction process
			PGSC0003DMG401002393	ribosome biogenesis
			PGSC0003DMG400026183	protein phosphorylation
				recognition of pollen
			PGSC0003DMG400026476	phosphate ion transport
			PGSC0003DMG400021956	translation
			PGSC0003DMG400007849	valine catabolic process
		A. thaliana	ATMRP13 AT1G30410	xenobiotic transport
				transmembrane transport
			ABCC11 AT1G30420	xenobiotic transport
				transmembrane transport
			AT5G25930	protein phosphorylation
				phosphorylation
			VHA-F AT4G02620	ion transport
				ion transmembrane transport
			PGPS2 AT3G55030	lipid metabolic process
				phosphatidylglycerol biosynthetic process
				phospholipid biosynthetic process
				glycerophospholipid biosynthetic process
			AT3G53400	methylation
			ATMDAR1 AT3G52880	hydrogen peroxide catabolic process
				response to cadmium ion
				oxidation-reduction process
				cellular oxidant detoxification
			AT3G23090	unidimensional cell growth
				cortical microtubule organization
				negative regulation of unidimensional cell growth
			SUC2 AT1G22710	sucrose metabolic process
				carbohydrate transport
				sucrose transport
				transmembrane transport
			TGA9 AT1G08320	response to molecule of bacterial origin
				transcription, DNA-templated
				regulation of transcription, DNA-templated
				anther development
				hydrogen peroxide mediated signaling pathway
			AT2G43150	plant-type cell wall organization
			ENO2 AT2G36530	glycolytic process
				response to cold
				response to light stimulus
				response to abscisic acid
				regulation of vacuole fusion, non-autophagic
				response to cadmium ion
			GASA12 AT2G30810	gibberellic acid mediated signaling pathway
			EDA18 AT2G34920	embryo sac development
				pollen development
				protein ubiquitination
			NAP1;2 AT2G19480	doubleB32:B40pair via homologous recombination
				DNA repair
				nucleosome assembly
				DNA mediated transformation
				somatic cell DNA recombination
				response to cadmium ion
			AT2G13100	carbohydrate transport
				phosphate ion homeostasis
				transmembrane transport
			FUT1 AT2G03220	xyloglucan biosynthetic process
				fucosylation
				cell wall biogenesis
				cell wall organization
			PXA1 AT4G39850	fatty acid beta-oxidation
				ubiquinone biosynthetic process
				peroxisome organization
				positive regulation of seed germination
				long-chain fatty acid import into peroxisome
				fatty-acyl-CoA transport
				lipid catabolic process
				very long-chain fatty acid catabolic process
				transmembrane transport
			CSP2 AT4G38680	response to desiccation
				response to cold
				response to water deprivation
				cold acclimation
				response to abscisic acid
				vegetative to reproductive phase transition of meristem
				DNA duplex unwinding
				regulation of cellular respiration
				seed development
				stamen development
				phosphorelay signal transduction system
			ARR10 AT4G31920	regulation of transcription, DNA-templated
				signal transduction
				response to water deprivation
				response to cytokinin
				cytokinin-activated signaling pathway
				regulation of root meristem growth
				regulation of chlorophyll biosynthetic process
				maintenance of shoot apical meristem identity
				regulation of anthocyanin metabolic process
				root development
				shoot system development
				cellular response to cytokinin stimulus
				primary root development
				regulation of cytokinin-activated signaling pathway
				regulation of seed growth
				callus formation
			IBI1 AT4G31180	translation
				tRNA aminoacylation for protein translation
				aspartyl-tRNA aminoacylation
				response to cadmium ion
				defense response to fungus
			anac075 AT4G29230	regulaB32:B43tion, DNA-templated
				multicellular organism development
				regulation of vegetative phase change
				positive regulation of transcription, DNA-templated
				cell wall organization
				tracheary element differentiation
			AT4G20300	phosphorylation
			APRR2 AT4G18020	phosphorelay signal transduction system
				positive regulation of transcription, DNA-templated
			FIE AT3G20740	negative regulation of transcription by RNA polymerase II
				chromatin organization
				chromatin silencing
				regulation of gene expression by genetic imprinting
				multicellular organism development
				response to cold
				histone methylation
				histone H3-K27 methylation
				regulation of endosperm development
			ECT6 AT3G17330	mRNA destabilization
			AT3G15070	protein ubiquitination
				simple leaf morphogenesis
			CAX2 AT3G13320	ion transport
				cation transport
				calcium ion transport
				cellular calcium ion homeostasis
				transmembrane transport
				calcium ion transmembrane transport
			AT3G12860	ribosome biogenesis
			AT3G09240	proteiB28:B36rylation
				brassinosteroid mediated signaling pathway
				phosphorylation
			HAC1 AT1G79000	chromatin organization
				regulation of transcription, DNA-templated
				regulation of transcription by RNA polymerase II
				protein acetylation
				DNA mediated transformation
				flower development
				histone acetylation
				positive regulation of transcription by RNA polymerase II
				photoperiodism, flowering
			BGLU45 AT1G61810	carbohydrate metabolic process
				metabolic process
				lignin biosynthetic process
			TAF6B AT1G54360	DNA-templated transcription, initiation
				transcription initiation from RNA polymerase II promoter
				histone acetylation
				positive regulation of transcription by RNA polymerase II
			ETFA AT1G50940	electron transport chain
				fatty acid beta-oxidation using acyl-CoA dehydrogenase
			CRT3 AT1G08450	innate immune response-activating signal transduction
				protein folding
				plant-type hypersensitive response
				endoplasmic reticulum unfolded protein response
				defense response to bacterium
				anthocyanin-containing compound metabolic process
			RPL36A AT2G37600	cytoplasmic translation
				translation
			FUM2 AT5G50950	glycolytic process
				tricarboxylic acid cycle
				fumarate metabolic process
				malate metabolic process
				cold acclimation
				regulation of photosynthesis
				phosphorylation
				nitrate assimilation
			BHLH106 AT2G41130	regulation of transcription, DNA-templated
				hyperosmotic salinity response
			CYCA1-1 AT1G44110	regulation of cyclin-dependent protein serine/threonine kinase activity
				cell cycle
				mitotic cell cycle phase transition
				cell division
			NLE1 AT5G52820	ribosomal large subunit assembly
				embryo sac development
			BHLH32 AT3G25710	regulation of transcription, DNA-templated
				anthocyanin-containing compound biosynthetic process
				cellular response to phosphate starvation
				root development
				root hair cell development
			PHT2;1 AT3G26570	phosphate ion transport
				phosphate ion transmembrane transport
				transmembrane transport
			IQD20 AT3G51380	response to calcium ion
			AT3G58760	protein phosphorylation
				signal transduction
				integrin-mediated signaling pathway
				phosphorylation
			VTE5 AT5G04490	vitamin E biosynthetic process
				phosphorylation
			DMT1 AT5G49160	chromatin organization
				regulation of gene expression by genetic imprinting
				DNA mediated transformation
				negative regulation of flower development
				zygote asymmetric cytokinesis in embryo sac
				maintenance of DNA methylation
				DNA methylation on cytosine within a CG sequence
				methylation
				C-5 methylation of cytosine
			FIM2 AT5G48460	actin filament bundle assembly
				actin filament network formation
			AT5G47430	mRNA processing
				protein ubiquitination
			AT5G40450	phosphorylation
				lytic vacuole organization
			CRRSP60 AT5G37660	viral process
			AT5G13240	negative regulation of transcription by RNA polymerase III
				response to hydroperoxide
				response to methyl methanesulfonate
				response to cisplatin
QTL.Pc8	P8	A. thaliana	AT3G44620	protein dephosphorylation
				defense response
				signal transduction
				peptidyl-tyrosine dephosphorylation
			AT2G04520	translation
				translational initiation
			AT5G54090	mismatch repair
				negative regulation of DNA recombination
				nucleic acid phosphodiester bond hydrolysis
			HGO AT5G54080	cellular amino acid metabolic process
				L-phenylalanine catabolic process
				tyrosine metabolic process
				tyrosine catabolic process
				oxidation-reduction process
				homogentisate catabolic process
			ARI8 AT1G65430	protein polyubiquitination
				ubiquitin-dependent protein catabolic process
				protein ubiquitination
				positive regulation of proteasomal ubiquitin-dependent protein catabolic process
			AT2G17580	RNA processing
				mitochondrial mRNA polyadenylation
			AT3G47490	nucleic acid phosphodiester bond hydrolysis
			AT3G25840	alternative mRNA splicing, via spliceosome
				protein phosphorylation
				RNA splicing
				phosphorylation
				mRNA cis splicing, via spliceosome
			BAGP1 AT3G59660	defense response to fungus
			PIP5K4 AT3G56960	endocytosis
				establishment of tissue polarity
				plant-type cell wall modification
				pollen germination
				pollen tube growth
			ABCG16 AT3G55090	pollen wall assembly
				transmembrane transport
				stomatal movement
				phosphorylation
				phosphatidylinositol metabolic process
				phosphatidylinositol phosphorylation
			PSRP2 AT3G52150	response to cold
				response to water deprivation
				response to salt stress
				regulation of seed germination
				negative regulation of response to water deprivation
				regulation of seedling development
				negative regulation of response to salt stress
				chloroplast rRNA processing
			ACS9 AT3G49700	regulation of translation
				biosynthetic process
				ethylene biosynthetic process
				fruit ripening
				1-aminocyclopropane-1-carboxylate biosynthetic process
			TA1 AT3G42960	oxidation-reduction process
			AT3G26840	triglyceride biosynthetic process
				phytol metabolic process
			AT3G03210	carbohydrate metabolic process
				xylan biosynthetic process
			GSTU28 AT1G53680	glutathione metabolic process
				toxin catabolic process
				response to toxic substance
				response to cadmium ion
			AT1G29960	proteolysis
				protein processing involved in protein targeting to mitochondrion
			AT2G38180	lipid metabolic process
				lipid catabolic process
			MCM6 AT5G44635	double-strand break repair via break-induced replication
				DNA replication
				pre-replicative complex assembly involved in nuclear cell cycle DNA replication
				DNA unwinding involved in DNA replication
				DNA replication initiation
				cell cycle
				DNA duplex unwinding
				mitotic DNA replication
			NEK3 AT5G28290	protein phosphorylation
				microtubule-based process
				phosphorylation
			RAT5 AT5G54640	chromatin organization
				chromatin silencing
				DNA mediated transformation
				response to wounding
				response to bacterium
			VPS26B AT4G27690	intracellular protein transport
				protein transport
				retrograde transport, endosome to Golgi
			CSTF64 AT1G71800	mRNA processing
				gene silencing by RNA
				RNA 3'-end processing
				mRNA 3'-end processing
				antisense RNA metabolic process
				negative regulation of transcription, DNA-templated
				developmental growth
				regulation of gene silencing
				pre-mRNA cleavage required for polyadenylation
			RSZ21 AT1G23860	regulation of alternative mRNA splicing, via spliceosome
				mRNA splicing, via spliceosome
				mRNA processing
				RNA splicing
				mRNA cis splicing, via spliceosome
			DA1 AT1G19270	proteolysis
				multicellular organism development
				negative regulation of cell population proliferation
				regulation of DNA endoreduplication
				regulation of organ growth
				negative regulation of organ growth
				seed morphogenesis
				plant ovule morphogenesis
				regulation of seed growth
				positive regulation of leaf senescence
			AT2G14285	spliceosomal snRNP assembly
				mRNA splicing, via spliceosome
				mRNA processing
				RNA splicing
			AT2G29790	pollen-stigma interaction
			PSBO1 AT5G66570	photoinhibition
				photosystem II assembly
				photosynthesis
				photosynthesis, light reaction
				regulation of protein dephosphorylation
				photosystem II stabilization
				defense response to bacterium
			AT5G40270	dGTP catabolic process
				chloroplast organization
				plastid translation
			GORK AT5G37500	ion transport
				potassium ion transport
				response to cold
				response to water deprivation
				response to abscisic acid
				response to jasmonic acid
				ion transmembrane transport
				regulation of ion transmembrane transport
				transmembrane transport
				potassium ion transmembrane transport
			LIP1 AT5G16500	protein phosphorylation
				pollen tube guidance
				phosphorylation
				recognition of pollen
			ACS5 AT5G65800	biosynthetic process
				ethylene biosynthetic process
				response to cytokinin
				fruit ripening
				phloem or xylem histogenesis
				1-aminocyclopropane-1-carboxylate biosynthetic process
				cell division
			COR27 AT5G42900	response to cold
				response to virus
				response to blue light
				response to absence of light
				response to abscisic acid
				response to red light
				vegetative to reproductive phase transition of meristem
				regulation of circadian rhythm
				negative regulation of transcription, DNA-templated
				rhythmic process
				response to karrikin
				regulation of photoperiodism, flowering
			AT4G24800	regulation of translation
				response to absence of light
				response to salt stress
				response to ethylene
				ethylene-activated signaling pathway
				negative regulation of transcription, DNA-templated
				response to carbon starvation
			AT4G20220	RNA-dependent DNA biosynthetic process
		N. attenuata	MSH6_0 A4A49_05432	cell cycle
				mitotic sister chromatid cohesion
				cell division
			PHO1-H10_1 A4A49_07118	phosphate ion transport
			RNS2_1 A4A49_13821	nucleic acid phosphodiester bond hydrolysis
				RNA phosphodiester bond hydrolysis, endonucleolytic
		S. lycopersicum	Solyc04g047690.3	vesicle-mediated transport
			Solyc03g113900.3	carbohydrate metabolic process
			Solyc08g006880.3	transmembrane transport
			Solyc01g094720.3	transmembrane transport
			Solyc05g048830.3	cell differentiation
			Solyc02g030100.3	retrograde transport, endosome to Golgi
		S. tuberosum	PGSC0003DMG400015344	transmembrane transport
QTL.Pc9	P9	A. thaliana	DSP4 AT3G52180	carbohydrate metabolic process
				starch metabolic process
				starch catabolic process
				protein dephosphorylation
				circadian rhythm
				dephosphorylation
				phosphorylated carbohydrate dephosphorylation
			AT3G29185	chloroplast fission
				positive regulation of protein-containing complex assembly
				regulation of division septum assembly
				chloroplast proton-transporting ATP synthase complex assembly
				cell division
			SS2 AT3G01180	amylopectin biosynthetic process
				starch biosynthetic process
			ATBCAT-5 AT5G65780	nucleus organization
				cellular amino acid biosynthetic process
				branched-chain amino acid metabolic process
				branched-chain amino acid biosynthetic process
				isoleucine biosynthetic process
				leucine biosynthetic process
				valine biosynthetic process
			AT5G63135	regulation of mitotic cell cycle spindle assembly checkpoint
			AT5G44290	protein phosphorylation
				phosphorylation
				positive regulation of transcription elongation from RNA polymerase II promoter
				regulation of cell cycle
				phosphorylation of RNA polymerase II C-terminal domain
			ZIFL1 AT5G13750	response to water deprivation
				gravitropism
				basipetal auxin transport
				root development
				transmembrane transport
				potassium ion transmembrane transport
				response to karrikin
				regulation of stomatal closure
				anion transmembrane transport
			SYN1 AT5G05490	cell cycle
				chromosome segregation
				sister chromatid cohesion
				mitotic sister chromatid cohesion
				synaptonemal complex assembly
				meiotic chromosome condensation
				meiotic sister chromatid cohesion
				chromosome organization
				meiotic cell cycle
				monopolar spindle attachment to meiosis I kinetochore
				meiotic sister chromatid cohesion, centromeric
				replication-born double-strand break repair via sister chromatid exchange
			CCB256 ATMG00900	heme transport
				cytochrome complex assembly
			NQR AT1G49670	response to oxidative stress
				oxidation-reduction process
			AT2G28960	protein phosphorylation
				phosphorylation
			AT2G15260	protein ubiquitination
			AT2G07681	heme transport
				cytochrome complex assembly
			AT2G07771	heme transport
				cytochrome complex assembly
			PAA2 AT2G05840	ubiquitin-dependent protein catabolic process
				proteasomal protein catabolic process
				proteasomal ubiquitin-independent protein catabolic process
				proteasome-mediated ubiquitin-dependent protein catabolic process
				proteolysis involved in cellular protein catabolic process
			ASHH1 AT1G76710	DNA repair
				chromatin organization
				regulation of transcription, DNA-templated
				flower development
				response to UV-B
				vegetative to reproductive phase transition of meristem
				histone H3-K36 methylation
				histone methylation
				methylation
				histone lysine methylation
			SAB AT1G58250	multicellular organism development
				response to ethylene
				negative regulation of ethylene-activated signaling pathway
				cellular response to phosphate starvation
				positive regulation of cell growth
				regulation of unidimensional cell growth
			RL1 AT4G39250	regulation of transcription, DNA-templated
			CSN8 AT4G14110	protein deneddylation
				multicellular organism development
				response to light stimulus
				red, far-red light phototransduction
				response to jasmonic acid
				red or far-red light signaling pathway
				COP9 signalosome assembly
			WRKY47 AT4G01720	regulation of transcription, DNA-templated
			ASHH4 AT3G59960	chromatin organization
				regulation of transcription, DNA-templated
				histone H3-K36 methylation
				methylation
				histone lysine methylation
			CYP704A2 AT2G45510	oxidation-reduction process
		C. annuum	T459_05414	protein phosphorylation
				phosphorylation
				protein autophosphorylation
		N. attenuata	RKF1_0 A4A49_39741	protein phosphorylation
				phosphorylation
			VCL1_1 A4A49_02032	intracellular protein transport
				vacuole organization
			GTE6_3 A4A49_19847	regulation of transcription, DNA-templated
		S. lycopersicum	Solyc06g065520.3	protein folding
			Solyc04g025410.1	oxidation-reduction process
			Solyc02g071880.3	protein phosphorylation
				protein autophosphorylation
		S. tuberosum	PGSC0003DMG401013522	defense response
				plant-type hypersensitive response
